# Supplementary material for: Were Ancestral Proteins Less Specific?
Source: Mol Biol Evol. 2021 Feb 2;38(6):2227–39. doi: 10.1093/molbev/msab019 (PMC8136485; doi:10.1093/molbev/msab019)
Supplement: msab019_Supplementary_Data [file msab019_supplementary_data.zip]

Archive with 6 entries (6 files):
- table_s2.csv
- supplement.pdf
- references.bib
- natbib.bst
- MBE.cls
- epstopdf.sty
