# Supplementary material for: Were Ancestral Proteins Less Specific?
Source: Mol Biol Evol. 2021 Feb 2;38(6):2227–39. doi: 10.1093/molbev/msab019 (PMC8136485; doi:10.1093/molbev/msab019)
Supplement: msab019_Supplementary_Data [file msab019_supplementary_data.zip › table_s2.csv]

	protein	peptide	Kd	dG_mean	dG_err	E	seq
0	hA5	phage_ctl_0	47.17680787241064	5.938114615094025	0.17264183052334828	-4.2640810708632335	EGLDLMSILELIGGSAE
1	hA5	phage_ctl_1	36.41960058778807	6.092382496880115	0.17441607730948294	-3.575005801782176	RHGFLQDILFKLGGSAE
2	hA5	phage_ctl_2	18.572087096987357	6.493824460761783	0.12212510443178928	-4.68061744443013	GWLEQYFSRTADGGSAE
3	hA5	phage_ctl_4				-0.7180599094461663	SRQTTSTHEWVVGGSAE
4	hA5	phage_ctl_5	85.76738483891184	5.581803952452534	0.16669695320496797	-0.3200649203376613	EQPLLKYLQLMRGGSAE
5	hA5	phage_ctl_6	123.3632255460768	5.365125028386808	0.06923155563091687	-0.21031529214770944	HVQWRDRNVIEWGGSAE
6	hA5	phage_ctl_7				-0.1565776744183191	GEVTNYGYLVDQGGSAE
7	hA5	phage_ctl_8				-0.4025951529782735	SSSTYPGFRQSTGGSAE
8	hA5	phage_ctl_9				0.5881939457107705	SGPSDWLHKGVLGGSAE
9	hA6	phage_ctl_0	48.66657905576245	5.9195817947917515	0.23310222381545118	-4.675491940455382	EGLDLMSILELIGGSAE
10	hA6	phage_ctl_1	61.670914057792494	5.778413465613334	0.17052270852065066	-3.5430096104370152	RHGFLQDILFKLGGSAE
11	hA6	phage_ctl_2	14.606459810980276	6.63700522254814	0.2565632848004986	-4.697445327980896	GWLEQYFSRTADGGSAE
12	hA6	phage_ctl_4	102.32710661779296	5.476570958769466	0.45861965881731104	-6.097177624564376	SRQTTSTHEWVVGGSAE
13	hA6	phage_ctl_5				-2.254591512686032	EQPLLKYLQLMRGGSAE
14	hA6	phage_ctl_6				-0.2108662507524321	HVQWRDRNVIEWGGSAE
15	hA6	phage_ctl_7	42.734658890883914	5.997064218898644	0.39724108244612566	-0.8385438827023466	GEVTNYGYLVDQGGSAE
16	hA6	phage_ctl_8	202.31246736425655	5.070246093523206	0.4165663308636089	-0.5395429762660762	SSSTYPGFRQSTGGSAE
17	hA6	phage_ctl_9				0.513052586464389	SGPSDWLHKGVLGGSAE
18	aA5A6	phage_ctl_0	56.58938426624177	5.829672700812656	0.10051954895586764	-4.6574919750370904	EGLDLMSILELIGGSAE
19	aA5A6	phage_ctl_1	150.50521039255986	5.246581812165709	0.09895356044933654	-4.8085898111995515	RHGFLQDILFKLGGSAE
20	aA5A6	phage_ctl_2	100.25466618738179	5.488767760315788	0.10645887559627894	-2.1198628777080324	GWLEQYFSRTADGGSAE
21	aA5A6	phage_ctl_4				-0.4588216169933206	SRQTTSTHEWVVGGSAE
22	aA5A6	phage_ctl_5	48.605777635017645	5.920326995851111	0.22920803917176924	-5.541017159184177	EQPLLKYLQLMRGGSAE
23	aA5A6	phage_ctl_6				-5.698343616237106	HVQWRDRNVIEWGGSAE
24	aA5A6	phage_ctl_7				-0.7113909164669241	GEVTNYGYLVDQGGSAE
25	aA5A6	phage_ctl_8				-0.8511413910320134	SSSTYPGFRQSTGGSAE
26	aA5A6	phage_ctl_9				5.051669761420151	SGPSDWLHKGVLGGSAE
