# Supplementary material for: Were Ancestral Proteins Less Specific?
Source: Mol Biol Evol. 2021 Feb 2;38(6):2227–39. doi: 10.1093/molbev/msab019 (PMC8136485; doi:10.1093/molbev/msab019)
Supplement: msab019_Supplementary_Data [file msab019_supplementary_data.zip › references.bib]

@article{SIDDIQ2017113,
title = "Evolution of protein specificity: insights from ancestral protein reconstruction",
journal = "Current Opinion in Structural Biology",
volume = "47",
pages = "113 - 122",
year = "2017",
note = "Protein–nucleic acid interactions • Catalysis and regulation",
issn = "0959-440X",
doi = "https://doi.org/10.1016/j.sbi.2017.07.003",
author = "Mohammad A Siddiq and Georg KA Hochberg and Joseph W Thornton"
}

@article{RISSO2018106,
title = "Biotechnological and protein-engineering implications of ancestral protein resurrection",
journal = "Current Opinion in Structural Biology",
volume = "51",
pages = "106 - 115",
year = "2018",
note = "Engineering and design: New applications • Membranes",
issn = "0959-440X",
doi = "https://doi.org/10.1016/j.sbi.2018.02.007",
author = "Valeria A Risso and Jose M Sanchez-Ruiz and S Banu Ozkan"
}

@Article{Fowler2014,
author={Fowler, Douglas M.
and Fields, Stanley},
title={Deep mutational scanning: a new style of protein science},
journal={Nature Methods},
year={2014},
month={Aug},
day={01},
volume={11},
number={8},
pages={801-807},
issn={1548-7105},
doi={10.1038/nmeth.3027}
}


@Article{Hulme2010,
author={Hulme, Edward C.
and Trevethick, Mike A.},
title={Ligand binding assays at equilibrium: validation and interpretation},
journal={British journal of pharmacology},
year={2010},
month={Nov},
publisher={Blackwell Science Inc},
volume={161},
number={6},
pages={1219-1237},
keywords={Animals; Binding, Competitive/*physiology; Buffers; Humans; Ligands; Protein Binding/physiology; Radioligand Assay/*methods/*standards; Receptors, Drug/*metabolism; Reproducibility of Results},
note={20132208[pmid]},
note={PMC3000649[pmcid]},
note={BPH604[PII]},
issn={1476-5381},
doi={10.1111/j.1476-5381.2009.00604.x},
language={eng}
}

@article{Taverna2002,
author = {Taverna, Darin M. and Goldstein, Richard A.},
title = {Why are proteins marginally stable?},
journal = {Proteins: Structure, Function, and Bioinformatics},
volume = {46},
number = {1},
pages = {105-109},
doi = {10.1002/prot.10016},
year = {2002}
}

@article{Babkova2017,
author = {Babkova, Petra and Sebestova, Eva and Brezovsky, Jan and Chaloupkova, Radka and Damborsky, Jiri},
title = {Ancestral Haloalkane Dehalogenases Show Robustness and Unique Substrate Specificity},
journal = {ChemBioChem},
volume = {18},
number = {14},
pages = {1448-1456},
keywords = {ancestral sequence reconstruction, haloalkane dehalogenase, protein engineering, robustness, substrate specificity},
doi = {10.1002/cbic.201700197},
year = {2017}
}


@article{zelanis_snake_2015,
	title = {Snake venom serine proteinases specificity mapping by proteomic identification of cleavage sites},
	volume = {113},
	issn = {1874-3919},
	url = {http://www.sciencedirect.com/science/article/pii/S1874391914004655},
	doi = {10.1016/j.jprot.2014.10.002},
	abstract = {Many snake venom toxins are serine proteases but their specific in vivo targets are mostly unknown. Various act on components of the coagulation cascade, and fibrinolytic and kallikrein–kinin systems to trigger various pathological effects observed in the envenomation. Despite showing high similarity in terms of primary structure snake venom serine proteinases (SVSPs) show exquisite specificity towards macromolecular substrates. Therefore, the characterization of their peptide bond specificity is important for understanding the active site preference associated with effective proteolysis as well as for the design of peptide substrates and inhibitors. Bothrops jararaca contains various SVSPs among which Bothrops protease A is a specific fibrinogenolytic agent and PA-BJ is a platelet-activating enzyme. In this study we used proteome derived peptide libraries in the Proteomic Identification of protease Cleavage Sites (PICS) approach to explore the peptide bond specificity of Bothrops protease A and PA-BJ in order to determine their individual peptide cleavage sequences. A total of 371 cleavage sites (208 for Bothrops protease A and 163 for PA-BJ) were detected and both proteinases displayed a clear preference for arginine at the P1 position. Moreover, the analysis of the specificity profiles of Bothrops protease A and PA-BJ revealed subtle differences in the preferences along P6–P6′, despite a common yet unusual preference for Pro at P2. Taken together, these results map the subsite specificity of both SVSPs and shed light in the functional differences between these proteinases.
Biological significance
Proteolysis is key to various pathological effects observed upon envenomation by viperid snakes. The use of the Proteomic Identification of protease Cleavage Sites (PICS) approach for the easy mapping of proteinase subsite preferences at both the prime- and non-prime sides concurrently gives rise to a fresh understanding of the interaction of the snake venom serine proteinases with peptide and macromolecular substrates and indicates that their hydrolytic activity is influenced by the amino acid sequences adjacent to the scissile bond.},
	urldate = {2015-02-15},
	journal = {Journal of Proteomics},
	author = {Zelanis, André and Huesgen, Pitter F. and Oliveira, Ana Karina and Tashima, Alexandre K. and Serrano, Solange M. T. and Overall, Christopher M.},
	month = jan,
	year = {2015},
	keywords = {Peptide bond specificity, Proteome derived peptide library, Proteomic Identification of protease Cleavage Sites, Serine proteinase, Snake venom},
	pages = {260--267},
	file = {ScienceDirect Full Text PDF:/home/luke/.zotero/zotero/1fr5c5dx.default/zotero/storage/NG3UTTAP/Zelanis et al. - 2015 - Snake venom serine proteinases specificity mapping.pdf:application/pdf;ScienceDirect Snapshot:/home/luke/.zotero/zotero/1fr5c5dx.default/zotero/storage/SBDBGU2G/S1874391914004655.html:text/html}
}

@article{wafer_novel_2013,
	title = {Novel {Interactions} of the {TRTK}12 {Peptide} with {S}100 {Protein} {Family} {Members}: {Specificity} and {Thermodynamic} {Characterization}},
	volume = {52},
	issn = {0006-2960},
	shorttitle = {Novel {Interactions} of the {TRTK}12 {Peptide} with {S}100 {Protein} {Family} {Members}},
	url = {http://dx.doi.org/10.1021/bi400788s},
	doi = {10.1021/bi400788s},
	abstract = {The S100 protein family consists of small, dimeric proteins that exert their biological functions in response to changing calcium concentrations. S100B is the best-studied member and has been shown to interact with more than 20 binding partners in a calcium-dependent manner. The TRTK12 peptide, derived from the consensus binding sequence for S100B, has previously been found to interact with S100A1 and has been proposed to be a general binding partner of the S100 family. To test this hypothesis and gain a better understanding of the specificity of binding for the S100 proteins, 16 members of the human S100 family were screened against this peptide and its alanine variants. Novel interactions were found with only two family members, S100P and S100A2, indicating that TRTK12 selectively interacts with a small subset of the S100 proteins. Substantial promiscuity was observed in the binding site of S100B thereby accommodating variations in the peptide sequence, while S100A1, S100A2, and S100P exhibited larger differences in the binding constants for the TRTK12 alanine variants. This suggests that single-point substitutions can be used to selectively modulate the affinity of TRTK12 peptides for individual S100 proteins. This study has important implications for the rational drug design of inhibitors for the S100 proteins, which are involved in a variety of cancers and neurodegenerative diseases.},
	number = {34},
	urldate = {2015-04-24},
	journal = {Biochemistry},
	author = {Wafer, Lucas N. and Tzul, Franco O. and Pandharipande, Pranav P. and Makhatadze, George I.},
	month = aug,
	year = {2013},
	pages = {5844--5856},
	file = {ACS Full Text PDF w/ Links:/home/luke/.zotero/zotero/1fr5c5dx.default/zotero/storage/XRMPFBSW/Wafer et al. - 2013 - Novel Interactions of the TRTK12 Peptide with S100.pdf:application/pdf;ACS Full Text Snapshot:/home/luke/.zotero/zotero/1fr5c5dx.default/zotero/storage/IPGN37BM/bi400788s.html:text/html}
}

@article{nakagawa_dna-binding_2013,
	title = {{DNA}-binding specificity changes in the evolution of forkhead transcription factors},
	volume = {110},
	issn = {0027-8424, 1091-6490},
	url = {http://www.pnas.org/content/110/30/12349},
	doi = {10.1073/pnas.1310430110},
	abstract = {The evolution of transcriptional regulatory networks entails the expansion and diversification of transcription factor (TF) families. The forkhead family of TFs, defined by a highly conserved winged helix DNA-binding domain (DBD), has diverged into dozens of subfamilies in animals, fungi, and related protists. We have used a combination of maximum-likelihood phylogenetic inference and independent, comprehensive functional assays of DNA-binding capacity to explore the evolution of DNA-binding specificity within the forkhead family. We present converging evidence that similar alternative sequence preferences have arisen repeatedly and independently in the course of forkhead evolution. The vast majority of DNA-binding specificity changes we observed are not explained by alterations in the known DNA-contacting amino acid residues conferring specificity for canonical forkhead binding sites. Intriguingly, we have found forkhead DBDs that retain the ability to bind very specifically to two completely distinct DNA sequence motifs. We propose an alternate specificity-determining mechanism whereby conformational rearrangements of the DBD broaden the spectrum of sequence motifs that a TF can recognize. DNA-binding bispecificity suggests a previously undescribed source of modularity and flexibility in gene regulation and may play an important role in the evolution of transcriptional regulatory networks.},
	language = {en},
	number = {30},
	urldate = {2015-05-04},
	journal = {Proceedings of the National Academy of Sciences},
	author = {Nakagawa, So and Gisselbrecht, Stephen S. and Rogers, Julia M. and Hartl, Daniel L. and Bulyk, Martha L.},
	month = jul,
	year = {2013},
	pmid = {23836653},
	keywords = {protein–DNA interactions, transcription factor binding site motif},
	pages = {12349--12354},
	file = {Full Text PDF:/home/luke/.zotero/zotero/1fr5c5dx.default/zotero/storage/A98IGJBF/Nakagawa et al. - 2013 - DNA-binding specificity changes in the evolution o.pdf:application/pdf;Snapshot:/home/luke/.zotero/zotero/1fr5c5dx.default/zotero/storage/AT858NXB/12349.html:text/html}
}

@article{maler_structural_2002,
	title = {A structural basis for {S}100 protein specificity derived from comparative analysis of apo and {Ca}2+-calcyclin1},
	volume = {317},
	issn = {0022-2836},
	url = {http://www.sciencedirect.com/science/article/pii/S0022283602954215},
	doi = {10.1006/jmbi.2002.5421},
	abstract = {Calcyclin is a homodimeric protein belonging to the S100 subfamily of EF-hand Ca2+-binding proteins, which function in Ca2+ signal transduction processes. A refined high-resolution solution structure of Ca2+-bound rabbit calcyclin has been determined by heteronuclear solution NMR. In order to understand the Ca2+-induced structural changes in S100 proteins, in-depth comparative structural analyses were used to compare the apo and Ca2+-bound states of calcyclin, the closely related S100B, and the prototypical Ca2+-sensor protein calmodulin. Upon Ca2+ binding, the position and orientation of helix III in the second EF-hand is altered, whereas the rest of the protein, including the dimer interface, remains virtually unchanged. This Ca2+-induced structural change is much less drastic than the “opening” of the globular EF-hand domains that occurs in classical Ca2+ sensors, such as calmodulin. Using homology models of calcyclin based on S100B, a binding site in calcyclin has been proposed for the N-terminal domain of annexin XI and the C-terminal domain of the neuronal calcyclin-binding protein. The structural basis for the specificity of S100 proteins is discussed in terms of the variation in sequence of critical contact residues in the common S100 target-binding site.},
	number = {2},
	urldate = {2015-06-04},
	journal = {Journal of Molecular Biology},
	author = {Mäler, Lena and Sastry, Mallika and Chazin, Walter J},
	month = mar,
	year = {2002},
	keywords = {Ca2+-binding protein, Calcyclin, EF-hand, nuclear magnetic resonance, S100 protein},
	pages = {279--290},
	file = {ScienceDirect Full Text PDF:/home/luke/.zotero/zotero/1fr5c5dx.default/zotero/storage/85BNAVCC/Mäler et al. - 2002 - A structural basis for S100 protein specificity de.pdf:application/pdf;ScienceDirect Snapshot:/home/luke/.zotero/zotero/1fr5c5dx.default/zotero/storage/AUKFPR6V/S0022283602954215.html:text/html}
}

@article{ivarsson_large-scale_2014,
	title = {Large-scale interaction profiling of {PDZ} domains through proteomic peptide-phage display using human and viral phage peptidomes},
	volume = {111},
	issn = {0027-8424, 1091-6490},
	url = {http://www.pnas.org/content/111/7/2542},
	doi = {10.1073/pnas.1312296111},
	abstract = {The human proteome contains a plethora of short linear motifs (SLiMs) that serve as binding interfaces for modular protein domains. Such interactions are crucial for signaling and other cellular processes, but are difficult to detect because of their low to moderate affinities. Here we developed a dedicated approach, proteomic peptide-phage display (ProP-PD), to identify domain–SLiM interactions. Specifically, we generated phage libraries containing all human and viral C-terminal peptides using custom oligonucleotide microarrays. With these libraries we screened the nine PSD-95/Dlg/ZO-1 (PDZ) domains of human Densin-180, Erbin, Scribble, and Disks large homolog 1 for peptide ligands. We identified several known and putative interactions potentially relevant to cellular signaling pathways and confirmed interactions between full-length Scribble and the target proteins β-PIX, plakophilin-4, and guanylate cyclase soluble subunit α-2 using colocalization and coimmunoprecipitation experiments. The affinities of recombinant Scribble PDZ domains and the synthetic peptides representing the C termini of these proteins were in the 1- to 40-μM range. Furthermore, we identified several well-established host–virus protein–protein interactions, and confirmed that PDZ domains of Scribble interact with the C terminus of Tax-1 of human T-cell leukemia virus with micromolar affinity. Previously unknown putative viral protein ligands for the PDZ domains of Scribble and Erbin were also identified. Thus, we demonstrate that our ProP-PD libraries are useful tools for probing PDZ domain interactions. The method can be extended to interrogate all potential eukaryotic, bacterial, and viral SLiMs and we suggest it will be a highly valuable approach for studying cellular and pathogen–host protein–protein interactions.},
	language = {en},
	number = {7},
	urldate = {2015-06-04},
	journal = {Proceedings of the National Academy of Sciences},
	author = {Ivarsson, Ylva and Arnold, Roland and McLaughlin, Megan and Nim, Satra and Joshi, Rakesh and Ray, Debashish and Liu, Bernard and Teyra, Joan and Pawson, Tony and Moffat, Jason and Li, Shawn Shun-Cheng and Sidhu, Sachdev S. and Kim, Philip M.},
	month = feb,
	year = {2014},
	pmid = {24550280},
	pages = {2542--2547},
	file = {Full Text PDF:/home/luke/.zotero/zotero/1fr5c5dx.default/zotero/storage/HGJEG7F2/Ivarsson et al. - 2014 - Large-scale interaction profiling of PDZ domains t.pdf:application/pdf;Snapshot:/home/luke/.zotero/zotero/1fr5c5dx.default/zotero/storage/CQXT9U8C/2542.html:text/html}
}

@article{nakahara_tobacco_2012,
	title = {Tobacco calmodulin-like protein provides secondary defense by binding to and directing degradation of virus {RNA} silencing suppressors},
	volume = {109},
	issn = {0027-8424, 1091-6490},
	url = {http://www.pnas.org/content/109/25/10113},
	doi = {10.1073/pnas.1201628109},
	abstract = {RNA silencing (RNAi) induced by virus-derived double-stranded RNA (dsRNA), which is in a sense regarded as a pathogen-associated molecular pattern (PAMP) of viruses, is a general plant defense mechanism. To counteract this defense, plant viruses express RNA silencing suppressors (RSSs), many of which bind to dsRNA and attenuate RNAi. We showed that the tobacco calmodulin-like protein, rgs-CaM, counterattacked viral RSSs by binding to their dsRNA-binding domains and sequestering them from inhibiting RNAi. Autophagy-like protein degradation seemed to operate to degrade RSSs with the sacrifice of rgs-CaM. These RSSs could thus be regarded as secondary viral PAMPs. This study uncovered a unique defense system in which an rgs-CaM–mediated countermeasure against viral RSSs enhanced host antiviral RNAi in tobacco.},
	language = {en},
	number = {25},
	urldate = {2015-06-04},
	journal = {Proceedings of the National Academy of Sciences},
	author = {Nakahara, Kenji S. and Masuta, Chikara and Yamada, Syouta and Shimura, Hanako and Kashihara, Yukiko and Wada, Tomoko S. and Meguro, Ayano and Goto, Kazunori and Tadamura, Kazuki and Sueda, Kae and Sekiguchi, Toru and Shao, Jun and Itchoda, Noriko and Matsumura, Takeshi and Igarashi, Manabu and Ito, Kimihito and Carthew, Richard W. and Uyeda, Ichiro},
	month = jun,
	year = {2012},
	pmid = {22665793},
	keywords = {arms race, innate immunity, ubiquitin-26S proteasome},
	pages = {10113--10118},
	file = {Full Text PDF:/home/luke/.zotero/zotero/1fr5c5dx.default/zotero/storage/DZ9EEVHP/Nakahara et al. - 2012 - Tobacco calmodulin-like protein provides secondary.pdf:application/pdf;Snapshot:/home/luke/.zotero/zotero/1fr5c5dx.default/zotero/storage/F4RP2H7G/10113.html:text/html}
}

@article{chin_calmodulin:_2000,
	title = {Calmodulin: a prototypical calcium sensor},
	volume = {10},
	issn = {0962-8924},
	shorttitle = {Calmodulin},
	url = {http://www.sciencedirect.com/science/article/pii/S0962892400018006},
	doi = {10.1016/S0962-8924(00)01800-6},
	abstract = {Calmodulin is the best studied and prototypical example of the E–F-hand family of Ca2+-sensing proteins. Changes in intracellular Ca2+ concentration regulate calmodulin in three distinct ways. First, at the cellular level, by directing its subcellular distribution. Second, at the molecular level, by promoting different modes of association with many target proteins. Third, by directing a variety of conformational states in calmodulin that result in target-specific activation. The calmodulin-dependent regulation of protein kinases illustrates the potential mechanisms by which Ca2+-sensing proteins can recognize and generate affinity and specificity for effectors in a Ca2+-dependent manner.},
	number = {8},
	urldate = {2015-06-04},
	journal = {Trends in Cell Biology},
	author = {Chin, David and Means, Anthony R},
	month = aug,
	year = {2000},
	keywords = {Calcium sensor, Calcium signal, Calmodulin, Calmodulin binding protein, Calmodulin kinase, Signal transduction},
	pages = {322--328},
	file = {ScienceDirect Full Text PDF:/home/luke/.zotero/zotero/1fr5c5dx.default/zotero/storage/N4JACIGJ/Chin and Means - 2000 - Calmodulin a prototypical calcium sensor.pdf:application/pdf;ScienceDirect Snapshot:/home/luke/.zotero/zotero/1fr5c5dx.default/zotero/storage/J9WHMXB6/S0962892400018006.html:text/html}
}

@article{kanzaki_arms_2012,
	title = {Arms race co-evolution of {Magnaporthe} oryzae {AVR}-{Pik} and rice {Pik} genes driven by their physical interactions},
	volume = {72},
	copyright = {© 2012 The Authors. The Plant Journal © 2012 Blackwell Publishing Ltd},
	issn = {1365-313X},
	url = {http://onlinelibrary.wiley.com/doi/10.1111/j.1365-313X.2012.05110.x/abstract},
	doi = {10.1111/j.1365-313X.2012.05110.x},
	abstract = {Attack and counter-attack impose strong reciprocal selection on pathogens and hosts, leading to development of arms race evolutionary dynamics. Here we show that Magnaporthe oryzae avirulence gene AVR-Pik and the cognate rice resistance (R) gene Pik are highly variable, with multiple alleles in which DNA replacements cause amino acid changes. There is tight recognition specificity of the AVR-Pik alleles by the various Pik alleles. We found that AVR-Pik physically binds the N-terminal coiled-coil domain of Pik in a yeast two-hybrid assay as well as in an in planta co-immunoprecipitation assay. This binding specificity correlates with the recognition specificity between AVR and R genes. We propose that AVR-Pik and Pik are locked into arms race co-evolution driven by their direct physical interactions.},
	language = {en},
	number = {6},
	urldate = {2015-06-04},
	journal = {The Plant Journal},
	author = {Kanzaki, Hiroyuki and Yoshida, Kentaro and Saitoh, Hiromasa and Fujisaki, Koki and Hirabuchi, Akiko and Alaux, Ludovic and Fournier, Elisabeth and Tharreau, Didier and Terauchi, Ryohei},
	month = dec,
	year = {2012},
	keywords = {arms race, avirulence gene, coevolution, Magnaporthe oryzae, Oryza sativa, population genetics, resistance gene},
	pages = {894--907},
	file = {Full Text PDF:/home/luke/.zotero/zotero/1fr5c5dx.default/zotero/storage/RA3MFB6J/Kanzaki et al. - 2012 - Arms race co-evolution of Magnaporthe oryzae AVR-P.pdf:application/pdf;Snapshot:/home/luke/.zotero/zotero/1fr5c5dx.default/zotero/storage/ZFQMD3KM/full.html:text/html}
}

@article{kim_inhibitory_2012,
	title = {Inhibitory cross-talk upon introduction of a new metabolic pathway into an existing metabolic network},
	volume = {109},
	issn = {0027-8424, 1091-6490},
	url = {http://www.pnas.org/content/109/42/E2856},
	doi = {10.1073/pnas.1208509109},
	abstract = {Evolution or engineering of novel metabolic pathways can endow microbes with new abilities to degrade anthropogenic pollutants or synthesize valuable chemicals. Most studies of the evolution of new pathways have focused on the origins and quality of function of the enzymes involved. However, there is an additional layer of complexity that has received less attention. Introduction of a novel pathway into an existing metabolic network can result in inhibitory cross-talk due to adventitious interactions between metabolites and macromolecules that have not previously encountered one another. Here, we report a thorough examination of inhibitory cross-talk between a novel metabolic pathway for synthesis of pyridoxal 5′-phosphate and the existing metabolic network of Escherichia coli. We demonstrate multiple problematic interactions, including (i) interference by metabolites in the novel pathway with metabolic processes in the existing network, (ii) interference by metabolites in the existing network with the function of the novel pathway, and (iii) diversion of metabolites from the novel pathway by promiscuous activities of enzymes in the existing metabolic network. Identification of the mechanisms of inhibitory cross-talk can reveal the types of adaptations that must occur to enhance the performance of a novel metabolic pathway as well as the fitness of the microbial host. These findings have important implications for evolutionary studies of the emergence of novel pathways in nature as well as genetic engineering of microbes for “green” manufacturing processes.},
	language = {en},
	number = {42},
	urldate = {2015-06-04},
	journal = {Proceedings of the National Academy of Sciences},
	author = {Kim, Juhan and Copley, Shelley D.},
	month = oct,
	year = {2012},
	pmid = {22984162},
	keywords = {biodegradation, metabolic engineering, molecular evolution, serendipitous pathway, synthetic biology},
	pages = {E2856--E2864},
	file = {Full Text PDF:/home/luke/.zotero/zotero/1fr5c5dx.default/zotero/storage/5JQDVHFT/Kim and Copley - 2012 - Inhibitory cross-talk upon introduction of a new m.pdf:application/pdf;Snapshot:/home/luke/.zotero/zotero/1fr5c5dx.default/zotero/storage/V28PIXD7/E2856.html:text/html}
}

@article{mitchell_evolutionary_2013,
	series = {Host–microbe interactions: fungi/parasites/viruses},
	title = {An evolutionary perspective on the broad antiviral specificity of {MxA}},
	volume = {16},
	issn = {1369-5274},
	url = {http://www.sciencedirect.com/science/article/pii/S1369527413000623},
	doi = {10.1016/j.mib.2013.04.005},
	abstract = {Germ line encoded antiviral defenses in vertebrate cells tend to be either broadly acting factors that exploit general features of viral replication or effectors with strong pathogen preference by virtue of specific recognition of viral proteins. The Mx GTPases, however, are atypical since they have broad antiviral activity against a wide range of RNA and DNA viruses despite specifically targeting different proteins across virus families. This review presents recent advances in understanding the biochemical properties and evolution of the primate ortholog MxA, and discusses how this information begins to provide molecular insights into the mechanisms behind the intriguing conundrum of how MxA is able to engage a diversity of viral proteins yet elicit antiviral breadth.},
	number = {4},
	urldate = {2015-06-04},
	journal = {Current Opinion in Microbiology},
	author = {Mitchell, Patrick S and Emerman, Michael and Malik, Harmit S},
	month = aug,
	year = {2013},
	pages = {493--499},
	file = {ScienceDirect Full Text PDF:/home/luke/.zotero/zotero/1fr5c5dx.default/zotero/storage/S2RQ4CT3/Mitchell et al. - 2013 - An evolutionary perspective on the broad antiviral.pdf:application/pdf;ScienceDirect Snapshot:/home/luke/.zotero/zotero/1fr5c5dx.default/zotero/storage/C8Z5TBPF/S1369527413000623.html:text/html}
}

@article{carlson_specificity_2010,
	title = {Specificity landscapes of {DNA} binding molecules elucidate biological function},
	volume = {107},
	issn = {0027-8424, 1091-6490},
	url = {http://www.pnas.org/content/107/10/4544},
	doi = {10.1073/pnas.0914023107},
	abstract = {Evaluating the specificity spectra of DNA binding molecules is a nontrivial challenge that hinders the ability to decipher gene regulatory networks or engineer molecules that act on genomes. Here we compare the DNA sequence specificities for different classes of proteins and engineered DNA binding molecules across the entire sequence space. These high-content data are visualized and interpreted using an interactive “specificity landscape” which simultaneously displays the affinity and specificity of a million-plus DNA sequences. Contrary to expectation, specificity landscapes reveal that synthetic DNA ligands match, and often surpass, the specificities of eukaryotic DNA binding proteins. The landscapes also identify differential specificity constraints imposed by diverse structural folds of natural and synthetic DNA binders. Importantly, the sequence context of a binding site significantly influences binding energetics, and utilizing the full contextual information permits greater accuracy in annotating regulatory elements within a given genome. Assigning such context-dependent binding values to every DNA sequence across the genome yields predictive genome-wide binding landscapes (genomescapes). A genomescape of a synthetic DNA binding molecule provided insight into its differential regulatory activity in cultured cells. The approach we describe will accelerate the creation of precision-tailored DNA therapeutics and uncover principles that govern sequence-specificity of DNA binding molecules.},
	language = {en},
	number = {10},
	urldate = {2015-06-04},
	journal = {Proceedings of the National Academy of Sciences},
	author = {Carlson, Clayton D. and Warren, Christopher L. and Hauschild, Karl E. and Ozers, Mary S. and Qadir, Naveeda and Bhimsaria, Devesh and Lee, Youngsook and Cerrina, Franco and Ansari, Aseem Z.},
	month = mar,
	year = {2010},
	pmid = {20176964},
	keywords = {chemical genomics, Cognate Site Identification, DNA binders, Energy Landscapes, genomescapes},
	pages = {4544--4549},
	file = {Full Text PDF:/home/luke/.zotero/zotero/1fr5c5dx.default/zotero/storage/SUKM9C72/Carlson et al. - 2010 - Specificity landscapes of DNA binding molecules el.pdf:application/pdf;Snapshot:/home/luke/.zotero/zotero/1fr5c5dx.default/zotero/storage/WWE6JUSR/4544.html:text/html}
}

@article{fowler_high-resolution_2010,
	title = {High-resolution mapping of protein sequence-function relationships},
	volume = {7},
	copyright = {© 2010 Nature Publishing Group, a division of Macmillan Publishers Limited. All Rights Reserved.},
	issn = {1548-7091},
	url = {http://www.nature.com/nmeth/journal/v7/n9/abs/nmeth.1492.html},
	doi = {10.1038/nmeth.1492},
	abstract = {We present a large-scale approach to investigate the functional consequences of sequence variation in a protein. The approach entails the display of hundreds of thousands of protein variants, moderate selection for activity and high-throughput DNA sequencing to quantify the performance of each variant. Using this strategy, we tracked the performance of {\textgreater}600,000 variants of a human WW domain after three and six rounds of selection by phage display for binding to its peptide ligand. Binding properties of these variants defined a high-resolution map of mutational preference across the WW domain; each position had unique features that could not be captured by a few representative mutations. Our approach could be applied to many in vitro or in vivo protein assays, providing a general means for understanding how protein function relates to sequence.
View full text},
	language = {en},
	number = {9},
	urldate = {2015-07-14},
	journal = {Nature Methods},
	author = {Fowler, Douglas M. and Araya, Carlos L. and Fleishman, Sarel J. and Kellogg, Elizabeth H. and Stephany, Jason J. and Baker, David and Fields, Stanley},
	month = sep,
	year = {2010},
	pages = {741--746},
	file = {Full Text PDF:/home/luke/.zotero/zotero/1fr5c5dx.default/zotero/storage/EN86Z2N2/Fowler et al. - 2010 - High-resolution mapping of protein sequence-functi.pdf:application/pdf;Snapshot:/home/luke/.zotero/zotero/1fr5c5dx.default/zotero/storage/JARPQNFG/nmeth.1492.html:text/html}
}

@article{zimmer_evolution_2013,
	title = {Evolution of the {S}100 family of calcium sensor proteins},
	volume = {53},
	issn = {0143-4160},
	url = {http://www.sciencedirect.com/science/article/pii/S0143416012001844},
	doi = {10.1016/j.ceca.2012.11.006},
	abstract = {The S100s are a large group of Ca2+ sensors found exclusively in vertebrates. Transcriptomic and genomic data from the major radiations of mammals were used to derive the evolution of the mammalian S100s genes. In human and mouse, S100s and S100 fused-type proteins are in a separate clade from other Ca2+ sensor proteins, indicating that an ancient bifurcation between these two gene lineages has occurred. Furthermore, the five genomic loci containing S100 genes have remained largely intact during the past 165 million years since the shared ancestor of egg-laying and placental mammals. Nonetheless, interesting births and deaths of S100 genes have occurred during mammalian evolution. The S100A7 loci exhibited the most plasticity and phylogenetic analyses clarified relationships between the S100A7 proteins encoded in the various mammalian genomes. Phylogenetic analyses also identified four conserved subgroups of S100s that predate the rise of warm-blooded vertebrates: A2/A3/A4/A5/A6, A1/A10/A11/B/P/Z, A13/A14/A16, and A7s/A8/A9/A12/G. The similarity between genomic location and phylogenetic clades suggest that these subfamilies arose by a series of tandem gene duplication events. Examination of annotated S100s in lower vertebrates suggests that the ancestral S100 was a member of the A1/A10/A11/B/P/Z subgroup and arose near the emergence of vertebrates approximately 500 million years ago.},
	number = {3},
	urldate = {2016-07-21},
	journal = {Cell Calcium},
	author = {Zimmer, Danna B. and Eubanks, Jeannine O. and Ramakrishnan, Dhivya and Criscitiello, Michael F.},
	month = mar,
	year = {2013},
	keywords = {Calcium sensors, Evolution, Mammals, Phylogenetic analyses, S100 proteins},
	pages = {170--179},
	file = {ScienceDirect Full Text PDF:/home/luke/.zotero/zotero/1fr5c5dx.default/zotero/storage/EMZ885D9/Zimmer et al. - 2013 - Evolution of the S100 family of calcium sensor pro.pdf:application/pdf;ScienceDirect Snapshot:/home/luke/.zotero/zotero/1fr5c5dx.default/zotero/storage/NPVGCP98/S0143416012001844.html:text/html}
}

@article{damo_molecular_2013,
	title = {Molecular basis for manganese sequestration by calprotectin and roles in the innate immune response to invading bacterial pathogens},
	volume = {110},
	issn = {0027-8424, 1091-6490},
	url = {http://www.pnas.org/content/110/10/3841},
	doi = {10.1073/pnas.1220341110},
	abstract = {The S100A8/S100A9 heterodimer calprotectin (CP) functions in the host response to pathogens through a mechanism termed “nutritional immunity.” CP binds Mn2+ and Zn2+ with high affinity and starves bacteria of these essential nutrients. Combining biophysical, structural, and microbiological analysis, we identified the molecular basis of Mn2+ sequestration. The asymmetry of the CP heterodimer creates a single Mn2+-binding site from six histidine residues, which distinguishes CP from all other Mn2+-binding proteins. Analysis of CP mutants with altered metal-binding properties revealed that, despite both Mn2+ and Zn2+ being essential metals, maximal growth inhibition of multiple bacterial pathogens requires Mn2+ sequestration. These data establish the importance of Mn2+ sequestration in defense against infection, explain the broad-spectrum antimicrobial activity of CP relative to other S100 proteins, and clarify the impact of metal depletion on the innate immune response to infection.},
	language = {en},
	number = {10},
	urldate = {2015-07-24},
	journal = {Proceedings of the National Academy of Sciences},
	author = {Damo, Steven M. and Kehl-Fie, Thomas E. and Sugitani, Norie and Holt, Marilyn E. and Rathi, Subodh and Murphy, Wesley J. and Zhang, Yaofang and Betz, Christine and Hench, Laura and Fritz, Günter and Skaar, Eric P. and Chazin, Walter J.},
	month = mar,
	year = {2013},
	pmid = {23431180},
	keywords = {antibiotic resistance, bacterial pathogenesis, isothermal titration calorimetry, protein crystal structure, Staphylococcus aureus},
	pages = {3841--3846},
	file = {Full Text PDF:/home/luke/.zotero/zotero/1fr5c5dx.default/zotero/storage/BEH954VW/Damo et al. - 2013 - Molecular basis for manganese sequestration by cal.pdf:application/pdf;Snapshot:/home/luke/.zotero/zotero/1fr5c5dx.default/zotero/storage/CPA6M4RH/3841.html:text/html}
}

@article{gfeller_multiple-specificity_2014,
	title = {The multiple-specificity landscape of modular peptide recognition domains},
	volume = {7},
	issn = {1744-4292},
	url = {http://msb.embopress.org/cgi/doi/10.1038/msb.2011.18},
	doi = {10.1038/msb.2011.18},
	language = {en},
	number = {1},
	urldate = {2015-09-29},
	journal = {Molecular Systems Biology},
	author = {Gfeller, D. and Butty, F. and Wierzbicka, M. and Verschueren, E. and Vanhee, P. and Huang, H. and Ernst, A. and Dar, N. and Stagljar, I. and Serrano, L. and Sidhu, S. S. and Bader, G. D. and Kim, P. M.},
	month = apr,
	year = {2014},
	pages = {484--484}
}

@article{sayou_promiscuous_2014,
	title = {A {Promiscuous} {Intermediate} {Underlies} the {Evolution} of {LEAFY} {DNA} {Binding} {Specificity}},
	volume = {343},
	issn = {0036-8075, 1095-9203},
	url = {http://www.sciencemag.org/content/343/6171/645},
	doi = {10.1126/science.1248229},
	abstract = {Transcription factors (TFs) are key players in evolution. Changes affecting their function can yield novel life forms but may also have deleterious effects. Consequently, gene duplication events that release one gene copy from selective pressure are thought to be the common mechanism by which TFs acquire new activities. Here, we show that LEAFY, a major regulator of flower development and cell division in land plants, underwent changes to its DNA binding specificity, even though plant genomes generally contain a single copy of the LEAFY gene. We examined how these changes occurred at the structural level and identify an intermediate LEAFY form in hornworts that appears to adopt all different specificities. This promiscuous intermediate could have smoothed the evolutionary transitions, thereby allowing LEAFY to evolve new binding specificities while remaining a single-copy gene.
LEAFY Evolution
It is generally believed that redundancy across gene copies allows for the evolution of novel function in proteins. However, it is less clear how single-copy genes with crucial function may evolve. Sayou et al. (p. 645, published online 16 January; see the Perspective by Kovach and Lamb) examined the evolution of the essential plant transcription factor LEAFY, which is generally found as a single-copy gene. LEAFY homologs in taxa representing the major evolutionary branches of the land plants and algae exhibited three classes of LEAFY binding sites. Structural analysis identified amino acid changes in the proteins, that were responsible for contacts with specific DNA motifs and allowed the likely effects of specific amino acid changes over the evolution of land plants to be resolved.},
	language = {en},
	number = {6171},
	urldate = {2015-12-01},
	journal = {Science},
	author = {Sayou, Camille and Monniaux, Marie and Nanao, Max H. and Moyroud, Edwige and Brockington, Samuel F. and Thévenon, Emmanuel and Chahtane, Hicham and Warthmann, Norman and Melkonian, Michael and Zhang, Yong and Wong, Gane Ka-Shu and Weigel, Detlef and Parcy, François and Dumas, Renaud},
	month = feb,
	year = {2014},
	pmid = {24436181},
	pages = {645--648},
	file = {Full Text PDF:/home/luke/.zotero/zotero/1fr5c5dx.default/zotero/storage/ECJMVW4A/Sayou et al. - 2014 - A Promiscuous Intermediate Underlies the Evolution.pdf:application/pdf;Snapshot:/home/luke/.zotero/zotero/1fr5c5dx.default/zotero/storage/ZMKTTUHH/645.html:text/html}
}

@article{kaltenbach_dynamics_2014,
	title = {Dynamics and constraints of enzyme evolution},
	volume = {322},
	copyright = {© 2014 Wiley Periodicals, Inc.},
	issn = {1552-5015},
	url = {http://onlinelibrary.wiley.com/doi/10.1002/jez.b.22562/abstract},
	doi = {10.1002/jez.b.22562},
	abstract = {The wealth of distinct enzymatic functions found in nature is impressive and the on-going evolutionary divergence of enzymatic functions continues to generate new and efficient catalysts, which can be seen through the recent emergence of enzymes able to degrade xenobiotics. However, recreating such processes in the laboratory has been met with only moderate success. What are the factors that lead to suboptimal research outputs? In this review, we discuss constraints on enzyme evolution, which can restrict evolutionary trajectories and lead to evolutionary dead-ends. We highlight recent studies that have used experimental evolution to mimic different aspects of enzymatic adaptation under simple, controlled settings to shed light on evolutionary dynamics and constraints. A better understanding of these constraints will lead to the development of more efficient strategies for directed evolution and enzyme engineering. J. Exp. Zool. (Mol. Dev. Evol.) 322B: 468–487, 2014. © 2014 Wiley Periodicals, Inc.},
	language = {en},
	number = {7},
	urldate = {2015-12-04},
	journal = {Journal of Experimental Zoology Part B: Molecular and Developmental Evolution},
	author = {Kaltenbach, Miriam and Tokuriki, Nobuhiko},
	month = nov,
	year = {2014},
	pages = {468--487},
	file = {Full Text PDF:/home/luke/.zotero/zotero/1fr5c5dx.default/zotero/storage/43RV6JS3/Kaltenbach and Tokuriki - 2014 - Dynamics and constraints of enzyme evolution.pdf:application/pdf;Snapshot:/home/luke/.zotero/zotero/1fr5c5dx.default/zotero/storage/FW3P7I4G/abstract.html:text/html}
}

@article{eick_evolution_2012,
	title = {Evolution of {Minimal} {Specificity} and {Promiscuity} in {Steroid} {Hormone} {Receptors}},
	volume = {8},
	issn = {1553-7390},
	url = {http://www.ncbi.nlm.nih.gov/pmc/articles/PMC3499368/},
	doi = {10.1371/journal.pgen.1003072},
	abstract = {Most proteins are regulated by physical interactions with other molecules; some are highly specific, but others interact with many partners. Despite much speculation, we know little about how and why specificity/promiscuity evolves in natural proteins. It is widely assumed that specific proteins evolved from more promiscuous ancient forms and that most proteins' specificity has been tuned to an optimal state by selection. Here we use ancestral protein reconstruction to trace the evolutionary history of ligand recognition in the steroid hormone receptors (SRs), a family of hormone-regulated animal transcription factors. We resurrected the deepest ancestral proteins in the SR family and characterized the structure-activity relationships by which they distinguished among ligands. We found that that the most ancient split in SR evolution involved a discrete switch from an ancient receptor for aromatized estrogens—including xenobiotics—to a derived receptor that recognized non-aromatized progestagens and corticosteroids. The family's history, viewed in relation to the evolution of their ligands, suggests that SRs evolved according to a principle of minimal specificity: at each point in time, receptors evolved ligand recognition criteria that were just specific enough to parse the set of endogenous substances to which they were exposed. By studying the atomic structures of resurrected SR proteins, we found that their promiscuity evolved because the ancestral binding cavity was larger than the primary ligand and contained excess hydrogen bonding capacity, allowing adventitious recognition of larger molecules with additional functional groups. Our findings provide an historical explanation for the sensitivity of modern SRs to natural and synthetic ligands—including endocrine-disrupting drugs and pollutants—and show that knowledge of history can contribute to ligand prediction. They suggest that SR promiscuity may reflect the limited power of selection within real biological systems to discriminate between perfect and “good enough.”, The functions of most proteins are defined by their interactions with other biological substances, such as DNA, nutrients, hormones, or other proteins. Some proteins are highly specific, but others are more promiscuous and can interact with a variety of natural substances, as well as drugs and pollutants. Understanding molecular interactions is a key goal in pharmacology and toxicology, but there are few general principles to help explain or predict protein specificity. Because every biological entity is the result of evolution, understanding a protein's history might help explain why it interacts with the substances to which it is sensitive. In this paper, we used ancestral protein reconstruction to experimentally trace how specificity evolved in an ancient group of proteins, the steroid hormone receptors (SRs), a family of proteins that regulate reproduction and other biological processes in animals. We show that SRs evolved according to a principle of minimal specificity: at each point in time, these proteins evolved to be specific enough to distinguish among the substances to which they were naturally exposed, but not more so. Our findings provide an historical explanation for modern SRs' diverse sensitivities to natural and man-made substances; they show that knowledge of history can contribute to predicting the ligands to which a modern protein will respond and indicate that promiscuity reflects the limited power of natural selection to discriminate between perfect and “good enough.”},
	number = {11},
	urldate = {2015-12-07},
	journal = {PLoS Genetics},
	author = {Eick, Geeta N. and Colucci, Jennifer K. and Harms, Michael J. and Ortlund, Eric A. and Thornton, Joseph W.},
	month = nov,
	year = {2012},
	pmid = {23166518},
	pmcid = {PMC3499368},
	file = {PubMed Central Full Text PDF:/home/luke/.zotero/zotero/1fr5c5dx.default/zotero/storage/WN628SSI/Eick et al. - 2012 - Evolution of Minimal Specificity and Promiscuity i.pdf:application/pdf}
}

@article{crocker_low_2015,
	title = {Low {Affinity} {Binding} {Site} {Clusters} {Confer} {Hox} {Specificity} and {Regulatory} {Robustness}},
	volume = {160},
	issn = {0092-8674},
	url = {http://www.sciencedirect.com/science/article/pii/S0092867414015189},
	doi = {10.1016/j.cell.2014.11.041},
	abstract = {Summary
In animals, Hox transcription factors define regional identity in distinct anatomical domains. How Hox genes encode this specificity is a paradox, because different Hox proteins bind with high affinity in vitro to similar DNA sequences. Here, we demonstrate that the Hox protein Ultrabithorax (Ubx) in complex with its cofactor Extradenticle (Exd) bound specifically to clusters of very low affinity sites in enhancers of the shavenbaby gene of Drosophila. These low affinity sites conferred specificity for Ubx binding in vivo, but multiple clustered sites were required for robust expression when embryos developed in variable environments. Although most individual Ubx binding sites are not evolutionarily conserved, the overall enhancer architecture—clusters of low affinity binding sites—is maintained and required for enhancer function. Natural selection therefore works at the level of the enhancer, requiring a particular density of low affinity Ubx sites to confer both specific and robust expression.},
	number = {1–2},
	urldate = {2015-12-04},
	journal = {Cell},
	author = {Crocker, Justin and Abe, Namiko and Rinaldi, Lucrezia and McGregor, Alistair P. and Frankel, Nicolás and Wang, Shu and Alsawadi, Ahmad and Valenti, Philippe and Plaza, Serge and Payre, François and Mann, Richard S. and Stern, David L.},
	month = jan,
	year = {2015},
	pages = {191--203},
	file = {ScienceDirect Snapshot:/home/luke/.zotero/zotero/1fr5c5dx.default/zotero/storage/XMQEZT9A/S0092867414015189.html:text/html}
}

@article{khersonsky_enzyme_2010,
	title = {Enzyme {Promiscuity}: {A} {Mechanistic} and {Evolutionary} {Perspective}},
	volume = {79},
	shorttitle = {Enzyme {Promiscuity}},
	url = {http://dx.doi.org/10.1146/annurev-biochem-030409-143718},
	doi = {10.1146/annurev-biochem-030409-143718},
	abstract = {Many, if not most, enzymes can promiscuously catalyze reactions, or act on substrates, other than those for which they evolved. Here, we discuss the structural, mechanistic, and evolutionary implications of this manifestation of infidelity of molecular recognition. We define promiscuity and related phenomena and also address their generality and physiological implications. We discuss the mechanistic enzymology of promiscuity—how enzymes, which generally exert exquisite specificity, catalyze other, and sometimes barely related, reactions. Finally, we address the hypothesis that promiscuous enzymatic activities serve as evolutionary starting points and highlight the unique evolutionary features of promiscuous enzyme functions.},
	number = {1},
	urldate = {2015-12-08},
	journal = {Annual Review of Biochemistry},
	author = {Khersonsky, Olga and Tawfik, Dan S.},
	year = {2010},
	pmid = {20235827},
	keywords = {enzyme mechanism, protein evolution, superfamilies},
	pages = {471--505},
	file = {Full Text PDF:/home/luke/.zotero/zotero/1fr5c5dx.default/zotero/storage/3GP3PCZI/Khersonsky and Tawfik - 2010 - Enzyme Promiscuity A Mechanistic and Evolutionary.pdf:application/pdf}
}

@article{skerker_rewiring_2008,
	title = {Rewiring the {Specificity} of {Two}-{Component} {Signal} {Transduction} {Systems}},
	volume = {133},
	issn = {0092-8674},
	url = {http://www.sciencedirect.com/science/article/pii/S0092867408006144},
	doi = {10.1016/j.cell.2008.04.040},
	abstract = {Summary
Two-component signal transduction systems are the predominant means by which bacteria sense and respond to environmental stimuli. Bacteria often employ tens or hundreds of these paralogous signaling systems, comprised of histidine kinases (HKs) and their cognate response regulators (RRs). Faithful transmission of information through these signaling pathways and avoidance of detrimental crosstalk demand exquisite specificity of HK-RR interactions. To identify the determinants of two-component signaling specificity, we examined patterns of amino acid coevolution in large, multiple sequence alignments of cognate kinase-regulator pairs. Guided by these results, we demonstrate that a subset of the coevolving residues is sufficient, when mutated, to completely switch the substrate specificity of the kinase EnvZ. Our results shed light on the basis of molecular discrimination in two-component signaling pathways, provide a general approach for the rational rewiring of these pathways, and suggest that analyses of coevolution may facilitate the reprogramming of other signaling systems and protein-protein interactions.},
	number = {6},
	urldate = {2015-12-10},
	journal = {Cell},
	author = {Skerker, Jeffrey M. and Perchuk, Barrett S. and Siryaporn, Albert and Lubin, Emma A. and Ashenberg, Orr and Goulian, Mark and Laub, Michael T.},
	month = jun,
	year = {2008},
	keywords = {MICROBIO, SIGNALING},
	pages = {1043--1054},
	file = {ScienceDirect Full Text PDF:/home/luke/.zotero/zotero/1fr5c5dx.default/zotero/storage/4RC7FXNI/Skerker et al. - 2008 - Rewiring the Specificity of Two-Component Signal T.pdf:application/pdf;ScienceDirect Snapshot:/home/luke/.zotero/zotero/1fr5c5dx.default/zotero/storage/R8VIBADD/S0092867408006144.html:text/html}
}

@article{johnson_nonspecific_2011,
	title = {Nonspecific binding limits the number of proteins in a cell and shapes their interaction networks},
	volume = {108},
	issn = {0027-8424, 1091-6490},
	url = {http://www.pnas.org/content/108/2/603},
	doi = {10.1073/pnas.1010954108},
	abstract = {Multicellular organisms, from Caenorhabditis elegans to humans, have roughly the same number of protein encoding genes. We show that the need to prevent disease-causing nonspecific interactions between proteins provides a simple physical reason why organism complexity is not reflected in the number of distinct proteins. By collective evolution of the amino acid sequences of protein binding interfaces we estimate the degree of misbinding as a function of the number of distinct proteins. Protein interaction energies are calculated with an empirical, residue-specific energy function tuned for protein binding. We show that the achievable energy gap favoring specific over nonspecific binding decreases with protein number in a power-law fashion. From the fraction of proteins involved in nonspecific complexes as a function of increasing protein number and decreasing energy gap, we predict the limits these binding requirements place on the number of different proteins that can function effectively in a given cellular compartment. Remarkably, the optimization of binding interfaces favors networks in which a few proteins have many partners, and most proteins have few partners, consistent with a scale-free network topology. We conclude that nonspecific binding adds to the evolutionary pressure to develop scale-free protein–protein interaction networks.},
	language = {en},
	number = {2},
	urldate = {2015-12-10},
	journal = {Proceedings of the National Academy of Sciences},
	author = {Johnson, Margaret E. and Hummer, Gerhard},
	month = jan,
	year = {2011},
	pmid = {21187424},
	keywords = {contact potentials, Hamming bound, interactome, protein–protein binding, proteome size},
	pages = {603--608},
	file = {Full Text PDF:/home/luke/.zotero/zotero/1fr5c5dx.default/zotero/storage/344NIEZV/Johnson and Hummer - 2011 - Nonspecific binding limits the number of proteins .pdf:application/pdf;Snapshot:/home/luke/.zotero/zotero/1fr5c5dx.default/zotero/storage/ZSX2GGHW/603.html:text/html}
}

@article{levy_cellular_2012,
	title = {Cellular crowding imposes global constraints on the chemistry and evolution of proteomes},
	volume = {109},
	issn = {0027-8424, 1091-6490},
	url = {http://www.pnas.org/content/109/50/20461},
	doi = {10.1073/pnas.1209312109},
	abstract = {In living cells, functional protein–protein interactions compete with a much larger number of nonfunctional, or promiscuous, interactions. Several cellular properties contribute to avoiding unwanted protein interactions, including regulation of gene expression, cellular compartmentalization, and high specificity and affinity of functional interactions. Here we investigate whether other mechanisms exist that shape the sequence and structure of proteins to favor their correct assembly into functional protein complexes. To examine this question, we project evolutionary and cellular abundance information onto 397, 196, and 631 proteins of known 3D structure from Escherichia coli, Saccharomyces cerevisiae, and Homo sapiens, respectively. On the basis of amino acid frequencies in interface patches versus the solvent-accessible protein surface, we define a propensity or “stickiness” scale for each of the 20 amino acids. We find that the propensity to interact in a nonspecific manner is inversely correlated with abundance. In other words, high abundance proteins have less sticky surfaces. We also find that stickiness constrains protein evolution, whereby residues in sticky surface patches are more conserved than those found in nonsticky patches. Finally, we find that the constraint imposed by stickiness on protein divergence is proportional to protein abundance, which provides mechanistic insights into the correlation between protein conservation and protein abundance. Overall, the avoidance of nonfunctional interactions significantly influences the physico-chemical and evolutionary properties of proteins. Remarkably, the effects observed are consistently larger in E. coli and S. cerevisiae than in H. sapiens, suggesting that promiscuous protein–protein interactions may be freer to accumulate in the human lineage.},
	language = {en},
	number = {50},
	urldate = {2015-12-10},
	journal = {Proceedings of the National Academy of Sciences},
	author = {Levy, Emmanuel D. and De, Subhajyoti and Teichmann, Sarah A.},
	month = dec,
	year = {2012},
	pmid = {23184996},
	keywords = {interaction potential, promiscuity, Protein structure},
	pages = {20461--20466},
	file = {Full Text PDF:/home/luke/.zotero/zotero/1fr5c5dx.default/zotero/storage/CQPAIF7N/Levy et al. - 2012 - Cellular crowding imposes global constraints on th.pdf:application/pdf;Snapshot:/home/luke/.zotero/zotero/1fr5c5dx.default/zotero/storage/282NRSAE/20461.html:text/html}
}

@article{howard_ancestral_2014,
	title = {Ancestral resurrection reveals evolutionary mechanisms of kinase plasticity},
	volume = {3},
	copyright = {© 2014, Howard et al.           This article is distributed under the terms of the Creative Commons Attribution License, which permits unrestricted use and redistribution provided that the original author and source are credited.},
	issn = {2050-084X},
	url = {http://elifesciences.org/content/3/e04126},
	doi = {10.7554/eLife.04126},
	abstract = {Protein kinases have evolved diverse specificities to enable cellular information processing. To gain insight into the mechanisms underlying kinase diversification, we studied the CMGC protein kinases using ancestral reconstruction. Within this group, the cyclin dependent kinases (CDKs) and mitogen activated protein kinases (MAPKs) require proline at the +1 position of their substrates, while Ime2 prefers arginine. The resurrected common ancestor of CDKs, MAPKs, and Ime2 could phosphorylate substrates with +1 proline or arginine, with preference for proline. This specificity changed to a strong preference for +1 arginine in the lineage leading to Ime2 via an intermediate with equal specificity for proline and arginine. Mutant analysis revealed that a variable residue within the kinase catalytic cleft, DFGx, modulates +1 specificity. Expansion of Ime2 kinase specificity by mutation of this residue did not cause dominant deleterious effects in vivo. Tolerance of cells to new specificities likely enabled the evolutionary divergence of kinases.DOI: http://dx.doi.org/10.7554/eLife.04126.001View Full TextTo Top
Protein kinases have evolved diverse specificities to enable cellular information processing. To gain insight into the mechanisms underlying kinase diversification, we studied the CMGC protein kinases using ancestral reconstruction. Within this group, the cyclin dependent kinases (CDKs) and mitogen activated protein kinases (MAPKs) require proline at the +1 position of their substrates, while Ime2 prefers arginine. The resurrected common ancestor of CDKs, MAPKs, and Ime2 could phosphorylate substrates with +1 proline or arginine, with preference for proline. This specificity changed to a strong preference for +1 arginine in the lineage leading to Ime2 via an intermediate with equal specificity for proline and arginine. Mutant analysis revealed that a variable residue within the kinase catalytic cleft, DFGx, modulates +1 specificity. Expansion of Ime2 kinase specificity by mutation of this residue did not cause dominant deleterious effects in vivo. Tolerance of cells to new specificities likely enabled the evolutionary divergence of kinases.
DOI: http://dx.doi.org/10.7554/eLife.04126.001},
	language = {en},
	urldate = {2015-12-10},
	journal = {eLife},
	author = {Howard, Conor J. and Hanson-Smith, Victor and Kennedy, Kristopher J. and Miller, Chad J. and Lou, Hua Jane and Johnson, Alexander D. and Turk, Benjamin E. and Holt, Liam J.},
	month = nov,
	year = {2014},
	pages = {e04126},
	file = {Full Text PDF:/home/luke/.zotero/zotero/1fr5c5dx.default/zotero/storage/I9VH8CGD/Howard et al. - 2014 - Ancestral resurrection reveals evolutionary mechan.pdf:application/pdf;Snapshot:/home/luke/.zotero/zotero/1fr5c5dx.default/zotero/storage/SDVJVHCB/e04126.html:text/html}
}

@article{lynch_evolutionary_2015,
	title = {Evolutionary meandering of intermolecular interactions along the drift barrier},
	volume = {112},
	issn = {0027-8424, 1091-6490},
	url = {http://www.pnas.org/content/112/1/E30},
	doi = {10.1073/pnas.1421641112},
	abstract = {Many cellular functions depend on highly specific intermolecular interactions, for example transcription factors and their DNA binding sites, microRNAs and their RNA binding sites, the interfaces between heterodimeric protein molecules, the stems in RNA molecules, and kinases and their response regulators in signal-transduction systems. Despite the need for complementarity between interacting partners, such pairwise systems seem to be capable of high levels of evolutionary divergence, even when subject to strong selection. Such behavior is a consequence of the diminishing advantages of increasing binding affinity between partners, the multiplicity of evolutionary pathways between selectively equivalent alternatives, and the stochastic nature of evolutionary processes. Because mutation pressure toward reduced affinity conflicts with selective pressure for greater interaction, situations can arise in which the expected distribution of the degree of matching between interacting partners is bimodal, even in the face of constant selection. Although biomolecules with larger numbers of interacting partners are subject to increased levels of evolutionary conservation, their more numerous partners need not converge on a single sequence motif or be increasingly constrained in more complex systems. These results suggest that most phylogenetic differences in the sequences of binding interfaces are not the result of adaptive fine tuning but a simple consequence of random genetic drift.},
	language = {en},
	number = {1},
	urldate = {2015-12-11},
	journal = {Proceedings of the National Academy of Sciences},
	author = {Lynch, Michael and Hagner, Kyle},
	month = jan,
	year = {2015},
	pmid = {25535374},
	keywords = {cellular evolution, coevolution, molecular interaction, random genetic drift, transcription},
	pages = {E30--E38},
	file = {Full Text PDF:/home/luke/.zotero/zotero/1fr5c5dx.default/zotero/storage/2925C7C7/Lynch and Hagner - 2015 - Evolutionary meandering of intermolecular interact.pdf:application/pdf;Snapshot:/home/luke/.zotero/zotero/1fr5c5dx.default/zotero/storage/TGU6NPPT/E30.html:text/html}
}

@article{stewart_why_2012,
	title = {Why {Transcription} {Factor} {Binding} {Sites} {Are} {Ten} {Nucleotides} {Long}},
	volume = {192},
	issn = {0016-6731},
	url = {http://www.ncbi.nlm.nih.gov/pmc/articles/PMC3522170/},
	doi = {10.1534/genetics.112.143370},
	abstract = {Gene expression is controlled primarily by transcription factors, whose DNA binding sites are typically 10 nt long. We develop a population-genetic model to understand how the length and information content of such binding sites evolve. Our analysis is based on an inherent trade-off between specificity, which is greater in long binding sites, and robustness to mutation, which is greater in short binding sites. The evolutionary stable distribution of binding site lengths predicted by the model agrees with the empirical distribution (5–31 nt, with mean 9.9 nt for eukaryotes), and it is remarkably robust to variation in the underlying parameters of population size, mutation rate, number of transcription factor targets, and strength of selection for proper binding and selection against improper binding. In a systematic data set of eukaryotic and prokaryotic transcription factors we also uncover strong relationships between the length of a binding site and its information content per nucleotide, as well as between the number of targets a transcription factor regulates and the information content in its binding sites. Our analysis explains these features as well as the remarkable conservation of binding site characteristics across diverse taxa.},
	number = {3},
	urldate = {2015-12-15},
	journal = {Genetics},
	author = {Stewart, Alexander J. and Hannenhalli, Sridhar and Plotkin, Joshua B.},
	month = nov,
	year = {2012},
	pmid = {22887818},
	pmcid = {PMC3522170},
	pages = {973--985},
	file = {PubMed Central Full Text PDF:/home/luke/.zotero/zotero/1fr5c5dx.default/zotero/storage/SDW8XCZP/Stewart et al. - 2012 - Why Transcription Factor Binding Sites Are Ten Nuc.pdf:application/pdf}
}

@article{schreiber_protein_2011,
	title = {Protein binding specificity versus promiscuity},
	volume = {21},
	issn = {0959-440X},
	url = {http://www.sciencedirect.com/science/article/pii/S0959440X1000165X},
	doi = {10.1016/j.sbi.2010.10.002},
	abstract = {Interactions between macromolecules in general, and between proteins in particular, are essential for any life process. Examples include transfer of information, inhibition or activation of function, molecular recognition as in the immune system, assembly of macromolecular structures and molecular machines, and more. Proteins interact with affinities ranging from millimolar to femtomolar and, because affinity determines the concentration required to obtain 50\% binding, the amount of different complexes formed is very much related to local concentrations. Although the concentration of a specific binding partner is usually quite low in the cell (nanomolar to micromolar), the total concentration of other macromolecules is very high, allowing weak and non-specific interactions to play important roles. In this review we address the question of binding specificity, that is, how do some proteins maintain monogamous relations while others are clearly polygamous. We examine recent work that addresses the molecular and structural basis for specificity versus promiscuity. We show through examples how multiple solutions exist to achieve binding via similar interfaces and how protein specificity can be tuned using both positive and negative selection (specificity by demand). Binding of a protein to numerous partners can be promoted through variation in which residues are used for binding, conformational plasticity and/or post-translational modification. Natively unstructured regions represent the extreme case in which structure is obtained only upon binding. Many natively unstructured proteins serve as hubs in protein–protein interaction networks and such promiscuity can be of functional importance in biology.},
	number = {1},
	urldate = {2015-12-16},
	journal = {Current Opinion in Structural Biology},
	author = {Schreiber, Gideon and Keating, Amy E},
	month = feb,
	year = {2011},
	pages = {50--61},
	file = {ScienceDirect Full Text PDF:/home/luke/.zotero/zotero/1fr5c5dx.default/zotero/storage/WQ8KNAIB/Schreiber and Keating - 2011 - Protein binding specificity versus promiscuity.pdf:application/pdf;ScienceDirect Snapshot:/home/luke/.zotero/zotero/1fr5c5dx.default/zotero/storage/R2VCDMI2/S0959440X1000165X.html:text/html}
}

@article{hudson_distal_2015,
	title = {Distal substitutions drive divergent {DNA} specificity among paralogous transcription factors through subdivision of conformational space},
	issn = {0027-8424, 1091-6490},
	url = {http://www.pnas.org/content/early/2015/12/28/1518960113},
	doi = {10.1073/pnas.1518960113},
	abstract = {Many genomes contain families of paralogs—proteins with divergent function that evolved from a common ancestral gene after a duplication event. To understand how paralogous transcription factors evolve divergent DNA specificities, we examined how the glucocorticoid receptor and its paralogs evolved to bind activating response elements [(+)GREs] and negative glucocorticoid response elements (nGREs). We show that binding to nGREs is a property of the glucocorticoid receptor (GR) DNA-binding domain (DBD) not shared by other members of the steroid receptor family. Using phylogenetic, structural, biochemical, and molecular dynamics techniques, we show that the ancestral DBD from which GR and its paralogs evolved was capable of binding both nGRE and (+)GRE sequences because of the ancestral DBD’s ability to assume multiple DNA-bound conformations. Subsequent amino acid substitutions in duplicated daughter genes selectively restricted protein conformational space, causing this dual DNA-binding specificity to be selectively enhanced in the GR lineage and lost in all others. Key substitutions that determined the receptors’ response element-binding specificity were far from the proteins’ DNA-binding interface and interacted epistatically to change the DBD’s function through DNA-induced allosteric mechanisms. These amino acid substitutions subdivided both the conformational and functional space of the ancestral DBD among the present-day receptors, allowing a paralogous family of transcription factors to control disparate transcriptional programs despite high sequence identity.},
	language = {en},
	urldate = {2015-12-30},
	journal = {Proceedings of the National Academy of Sciences},
	author = {Hudson, William H. and Kossmann, Bradley R. and Vera, Ian Mitchelle S. de and Chuo, Shih-Wei and Weikum, Emily R. and Eick, Geeta N. and Thornton, Joseph W. and Ivanov, Ivaylo N. and Kojetin, Douglas J. and Ortlund, Eric A.},
	month = dec,
	year = {2015},
	pmid = {26715749},
	keywords = {epistasis, Evolution, glucocorticoid, steroid receptors},
	pages = {201518960},
	file = {Full Text PDF:/home/luke/.zotero/zotero/1fr5c5dx.default/zotero/storage/JPU6CHDI/Hudson et al. - 2015 - Distal substitutions drive divergent DNA specifici.pdf:application/pdf;Snapshot:/home/luke/.zotero/zotero/1fr5c5dx.default/zotero/storage/IJQZCCQS/1518960113.html:text/html}
}

@article{ernst_coevolution_2010,
	title = {Coevolution of {PDZ} domain–ligand interactions analyzed by high-throughput phage display and deep sequencing},
	volume = {6},
	issn = {1742-206X, 1742-2051},
	url = {http://xlink.rsc.org/?DOI=c0mb00061b},
	doi = {10.1039/c0mb00061b},
	language = {en},
	number = {10},
	urldate = {2016-01-15},
	journal = {Molecular BioSystems},
	author = {Ernst, Andreas and Gfeller, David and Kan, Zhengyan and Seshagiri, Somasekar and Kim, Philip M. and Bader, Gary D. and Sidhu, Sachdev S.},
	year = {2010},
	pages = {1782}
}

@article{aakre_evolving_2015,
	title = {Evolving {New} {Protein}-{Protein} {Interaction} {Specificity} through {Promiscuous} {Intermediates}},
	volume = {163},
	issn = {0092-8674},
	url = {http://www.cell.com/article/S0092867415012726/abstract},
	doi = {10.1016/j.cell.2015.09.055},
	abstract = {Interacting proteins typically coevolve, and the identification of coevolving amino acids can pinpoint residues required for interaction specificity. This approach often assumes that an interface-disrupting mutation in one protein drives selection of a compensatory mutation in its partner during evolution. However, this model requires a non-functional intermediate state prior to the compensatory change. Alternatively, a mutation in one protein could first broaden its specificity, allowing changes in its partner, followed by a specificity-restricting mutation. Using bacterial toxin-antitoxin systems, we demonstrate the plausibility of this second, promiscuity-based model. By screening large libraries of interface mutants, we show that toxins and antitoxins with high specificity are frequently connected in sequence space to more promiscuous variants that can serve as intermediates during a reprogramming of interaction specificity. We propose that the abundance of promiscuous variants promotes the expansion and diversification of toxin-antitoxin systems and other paralogous protein families during evolution.},
	language = {English},
	number = {3},
	urldate = {2016-01-15},
	journal = {Cell},
	author = {Aakre, Christopher D. and Herrou, Julien and Phung, Tuyen N. and Perchuk, Barrett S. and Crosson, Sean and Laub, Michael T.},
	month = oct,
	year = {2015},
	pmid = {26478181},
	pages = {594--606},
	file = {Full Text PDF:/home/luke/.zotero/zotero/1fr5c5dx.default/zotero/storage/ZXQMH4XB/Aakre et al. - 2015 - Evolving New Protein-Protein Interaction Specifici.pdf:application/pdf;Snapshot:/home/luke/.zotero/zotero/1fr5c5dx.default/zotero/storage/P7HMURIA/S0092-8674(15)01272-6.html:text/html}
}

@article{reinke_networks_2013,
	title = {Networks of {bZIP} {Protein}-{Protein} {Interactions} {Diversified} {Over} a {Billion} {Years} of {Evolution}},
	volume = {340},
	copyright = {Copyright © 2013, American Association for the Advancement of Science},
	issn = {0036-8075, 1095-9203},
	url = {http://science.sciencemag.org/content/340/6133/730},
	doi = {10.1126/science.1233465},
	abstract = {bZIPping Through Evolution
The basic region-leucine zipper (bZIP) transcription factors are found in many species and can form complexes that bind to DNA and affect transcription. Reinke et al. (p. 730) analyzed interactions for over 3000 bZIPs within and among five metazoan and two unicellular species. The results reveal differences within bZIP interactive networks that have accumulated over time and identify plasticity among interactions and changes in binding specificity that relate to specific amino acid residue changes.
Differences in biomolecular sequence and function underlie dramatic ranges of appearance and behavior among species. We studied the basic region-leucine zipper (bZIP) transcription factors and quantified bZIP dimerization networks for five metazoan and two single-cell species, measuring interactions in vitro for 2891 protein pairs. Metazoans have a higher proportion of heteromeric bZIP interactions and more network complexity than the single-cell species. The metazoan bZIP interactomes have broadly similar structures, but there has been extensive rewiring of connections compared to the last common ancestor, and each species network is highly distinct. Many metazoan bZIP orthologs and paralogs have strikingly different interaction specificities, and some differences arise from minor sequence changes. Our data show that a shifting landscape of biochemical functions related to signaling and gene expression contributes to species diversity.
A comparative study of a dimeric transcription factor family looks at the evolution of protein interactions.
A comparative study of a dimeric transcription factor family looks at the evolution of protein interactions.},
	language = {en},
	number = {6133},
	urldate = {2016-01-15},
	journal = {Science},
	author = {Reinke, Aaron W. and Baek, Jiyeon and Ashenberg, Orr and Keating, Amy E.},
	month = may,
	year = {2013},
	pmid = {23661758},
	pages = {730--734},
	file = {Full Text PDF:/home/luke/.zotero/zotero/1fr5c5dx.default/zotero/storage/2R9JRC45/Reinke et al. - 2013 - Networks of bZIP Protein-Protein Interactions Dive.pdf:application/pdf;Snapshot:/home/luke/.zotero/zotero/1fr5c5dx.default/zotero/storage/ZF42HD2C/730.html:text/html}
}

@article{pandya_enzyme_2014,
	title = {Enzyme {Promiscuity}: {Engine} of {Evolutionary} {Innovation}},
	volume = {289},
	issn = {0021-9258, 1083-351X},
	shorttitle = {Enzyme {Promiscuity}},
	url = {http://www.jbc.org/content/289/44/30229},
	doi = {10.1074/jbc.R114.572990},
	abstract = {Catalytic promiscuity and substrate ambiguity are keys to evolvability, which in turn is pivotal to the successful acquisition of novel biological functions. Action on multiple substrates (substrate ambiguity) can be harnessed for performance of functions in the cell that supersede catalysis of a single metabolite. These functions include proofreading, scavenging of nutrients, removal of antimetabolites, balancing of metabolite pools, and establishing system redundancy. In this review, we present examples of enzymes that perform these cellular roles by leveraging substrate ambiguity and then present the structural features that support both specificity and ambiguity. We focus on the phosphatases of the haloalkanoate dehalogenase superfamily and the thioesterases of the hotdog fold superfamily.},
	language = {en},
	number = {44},
	urldate = {2016-02-02},
	journal = {Journal of Biological Chemistry},
	author = {Pandya, Chetanya and Farelli, Jeremiah D. and Dunaway-Mariano, Debra and Allen, Karen N.},
	month = oct,
	year = {2014},
	pmid = {25210039},
	keywords = {Enzyme Catalysis, Hydrolase, Phosphatase, protein evolution, Structural biology},
	pages = {30229--30236},
	file = {Full Text PDF:/home/luke/.zotero/zotero/1fr5c5dx.default/zotero/storage/RGHCEVA2/Pandya et al. - 2014 - Enzyme Promiscuity Engine of Evolutionary Innovat.pdf:application/pdf;Snapshot:/home/luke/.zotero/zotero/1fr5c5dx.default/zotero/storage/26FUAU6K/30229.html:text/html}
}

@article{mckeown_evolution_2014,
	title = {Evolution of {DNA} {Specificity} in a {Transcription} {Factor} {Family} {Produced} a {New} {Gene} {Regulatory} {Module}},
	volume = {159},
	issn = {0092-8674},
	url = {http://www.sciencedirect.com/science/article/pii/S0092867414011143},
	doi = {10.1016/j.cell.2014.09.003},
	abstract = {Summary
Complex gene regulatory networks require transcription factors (TFs) to bind distinct DNA sequences. To understand how novel TF specificity evolves, we combined phylogenetic, biochemical, and biophysical approaches to interrogate how DNA recognition diversified in the steroid hormone receptor (SR) family. After duplication of the ancestral SR, three mutations in one copy radically weakened binding to the ancestral estrogen response element (ERE) and improved binding to a new set of DNA sequences (steroid response elements, SREs). They did so by establishing unfavorable interactions with ERE and abolishing unfavorable interactions with SRE; also required were numerous permissive substitutions, which nonspecifically improved cooperativity and affinity of DNA binding. Our findings indicate that negative determinants of binding play key roles in TFs’ DNA selectivity and—with our prior work on the evolution of SR ligand specificity during the same interval—show how a specific new gene regulatory module evolved without interfering with the integrity of the ancestral module.},
	number = {1},
	urldate = {2016-02-26},
	journal = {Cell},
	author = {McKeown, Alesia N. and Bridgham, Jamie T. and Anderson, Dave W. and Murphy, Michael N. and Ortlund, Eric A. and Thornton, Joseph W.},
	month = sep,
	year = {2014},
	pages = {58--68},
	file = {ScienceDirect Full Text PDF:/home/luke/.zotero/zotero/1fr5c5dx.default/zotero/storage/CISKX4RP/McKeown et al. - 2014 - Evolution of DNA Specificity in a Transcription Fa.pdf:application/pdf;ScienceDirect Snapshot:/home/luke/.zotero/zotero/1fr5c5dx.default/zotero/storage/TBVMNPVE/S0092867414011143.html:text/html}
}

@article{boucher_atomic-resolution_2014,
	title = {An atomic-resolution view of neofunctionalization in the evolution of apicomplexan lactate dehydrogenases},
	volume = {3},
	copyright = {© 2014, Boucher et al. This article is distributed under the terms of the Creative Commons Attribution License, which permits unrestricted use and redistribution provided that the original author and source are credited.},
	issn = {2050-084X},
	url = {http://elifesciences.org/content/3/e02304v2},
	doi = {10.7554/eLife.02304},
	abstract = {How are new genes created? Most of the mutations in the genome of an organism place the organism at some sort of disadvantage, but a small number confer an advantage. The beneficial changes are usually retained by subsequent generations and can ultimately lead to the creation of new genes. An example is the gene that encodes an enzyme called lactate dehydrogenase (LDH). This enzyme is involved in anaerobic respiration, the process that allows organisms to produce energy without using oxygen. The LDH enzyme is found in many species of animals and parasites, including those that spread malaria and other diseases. However, there are important differences in the structures of the LDH enzyme in animals and some parasites, like the malarial Plasmodium, because the genes for the enzymes in these two groups evolved separately. The parasite version of the LDH enzyme evolved hundreds of millions of years ago from an enzyme with a similar structure called malate dehydrogenase, which was inherited from bacteria. To work out how the LDH enzyme developed, Boucher et al. predicted and built the ancestral proteins that would have formed as the bacterial enzyme evolved into LDH. Studying these structures revealed that two mutations were mainly responsible for this evolution: six amino acids were added to the active site of the enzyme, and one amino acid (at position 102) was replaced by a different amino acid. However, introducing the same mutations into a modern version of the bacterial enzyme did not produce a working form of the LDH enzyme. This suggests that other amino acids, further away from the active site, also influenced how LDH evolved. The structures found by Boucher et al. reveal that the enzymes evolved as a result of a gene duplicating, followed by one of the copies evolving a new function. However, some of the mutations responsible for the novel function occurred far from the active site, and it is still unknown how they exert their functional effects. Untangling the important mutations from the mundane will be necessary to fully understand how protein functions are created and how to control them—both of which will aid in developing effective drugs that target essential parasite proteins.},
	language = {en},
	urldate = {2016-02-26},
	journal = {eLife},
	author = {Boucher, Jeffrey I. and Jacobowitz, Joseph R. and Beckett, Brian C. and Classen, Scott and Theobald, Douglas L.},
	month = jun,
	year = {2014},
	pmid = {24966208},
	keywords = {ancestral sequence reconstruction, dehydrogenase, gene duplication, molecular evolution, promiscuity, Specificity},
	pages = {e02304},
	file = {Full Text PDF:/home/luke/.zotero/zotero/1fr5c5dx.default/zotero/storage/IBPTAMXB/Boucher et al. - 2014 - An atomic-resolution view of neofunctionalization .pdf:application/pdf;Snapshot:/home/luke/.zotero/zotero/1fr5c5dx.default/zotero/storage/P6WEJ8AK/e02304v2.html:text/html}
}

@article{chazin_relating_2011,
	title = {Relating {Form} and {Function} of {EF}-hand {Calcium} {Binding} {Proteins}},
	volume = {44},
	issn = {0001-4842},
	url = {http://www.ncbi.nlm.nih.gov/pmc/articles/PMC3059389/},
	doi = {10.1021/ar100110d},
	abstract = {The EF-hand is one of the most common structural motifs in animal genomes and EF-hand Ca2+ binding proteins (EFCaBPs) are widely distributed throughout the cell. However, researchers remain confounded by a lack of understanding of how their sequences provide them with their specific functions or what molecular mechanisms enable them to distinguish among their diverse cellular targets. Such knowledge could define the roles of EFCaBPs in health and disease and ultimately enable control or de novo design of Ca2+ dependent activities for medical and biotechnology applications. In this Account, we describe our research using combined structural and biochemical approaches., The first structural goal was to define conformational changes induced by binding Ca2+ and our group and others established that solution NMR spectroscopy is well suited to this task. We showed the structural differences and pinpointed residues critical to the differences in Ca2+ response of calbindin D9k and calmodulin (CaM), homologous EFCaBPs from different functional classes, using direct structure determination and site directed mutagenesis/protein engineering. Structure combined with biochemistry provided the foundation to identify the fundamental mechanism of cooperativity in the binding of Ca2+ ions, which provides the ability of EFCaBPs to detect the relatively small changes in concentration that constitute Ca2+ signals. Using calbindin D9k as a model system, we characterized the structure and fast time scale dynamics of each of the four ion binding states in a typical EF-hand domain and showed direct evidence that site-site communication lowers the free energy cost of reorganization for binding the second ion., Our work has also extended models of how EFCaBPs interact with their cellular targets. By determining the unique dimeric architecture of S100 proteins, we described the implications for how these proteins transduce signals and went on to characterize interactions with peptide fragments of important cellular targets. Studies of the CaM homolog centrin revealed novel characteristics of it binding of Ca2+ and its interaction with its cellular target Kar1. These results provided clear examples of how subtle differences in sequence fine-tune EFCaBPs to interact with their specific targets., The structural approach stands at a critical cross road, shifting in emphasis between descriptive structural biochemistry, and integrated biology and medicine. Our dual molecular switch model for Ca2+ regulation of gating functions of voltage-gated sodium channels in which both CaM and an intrinsic EF-hand domain serve as coupled Ca2+ sensors is presented. A second example involves novel EFCaBP extracellular function, i.e. the role of S100A8/S100A9 heterodimer in the innate immune response to bacterial pathogens. A mechanism for the antimicrobial activity of S100A8/S100A9 was discovered. Interactions of S100A8/S100A9 and S100B with the cell surface receptor for advanced glycation end products are described. Biochemical and structural studies are now uncovering the mechanisms by which EFCaBPs work and are helping to define their biological activities, while simultaneously expanding knowledge of the roles of these proteins in normal cellular physiology and the pathology of disease.,},
	number = {3},
	urldate = {2016-04-14},
	journal = {Accounts of chemical research},
	author = {Chazin, Walter J.},
	month = mar,
	year = {2011},
	pmid = {21314091},
	pmcid = {PMC3059389},
	pages = {171--179},
	file = {PubMed Central Full Text PDF:/home/luke/.zotero/zotero/1fr5c5dx.default/zotero/storage/JD8RN4V4/Chazin - 2011 - Relating Form and Function of EF-hand Calcium Bind.pdf:application/pdf}
}

@article{santamaria-kisiel_calcium-dependent_2006,
	title = {Calcium-dependent and -independent interactions of the {S}100 protein family},
	volume = {396},
	copyright = {The Biochemical Society, London},
	issn = {0264-6021, 1470-8728},
	url = {http://www.biochemj.org/content/396/2/201},
	doi = {10.1042/BJ20060195},
	abstract = {The S100 proteins comprise at least 25 members, forming the largest group of EF-hand signalling proteins in humans. Although the proteins are expressed in many tissues, each S100 protein has generally been shown to have a preference for expression in one particular tissue or cell type. Three-dimensional structures of several S100 family members have shown that the proteins assume a dimeric structure consisting of two EF-hand motifs per monomer. Calcium binding to these S100 proteins, with the exception of S100A10, results in an approx. 40° alteration in the position of helix III, exposing a broad hydrophobic surface that enables the S100 proteins to interact with a variety of target proteins. More than 90 potential target proteins have been documented for the S100 proteins, including the cytoskeletal proteins tubulin, glial fibrillary acidic protein and F-actin, which have been identified mostly from in vitro experiments. In the last 5 years, efforts have concentrated on quantifying the protein interactions of the S100 proteins, identifying in vivo protein partners and understanding the molecular specificity for target protein interactions. Furthermore, the S100 proteins are the only EF-hand proteins that are known to form both homo- and hetero-dimers, and efforts are underway to determine the stabilities of these complexes and structural rationales for their formation and potential differences in their biological roles. This review highlights both the calcium-dependent and -independent interactions of the S100 proteins, with a focus on the structures of the complexes, differences and similarities in the strengths of the interactions, and preferences for homo- compared with hetero-dimeric S100 protein assembly.},
	language = {en},
	number = {2},
	urldate = {2016-04-14},
	journal = {Biochemical Journal},
	author = {Santamaria-Kisiel, Liliana and Rintala-Dempsey, Anne C. and Shaw, Gary S.},
	month = jun,
	year = {2006},
	pmid = {16683912},
	pages = {201--214},
	file = {Full Text PDF:/home/luke/.zotero/zotero/1fr5c5dx.default/zotero/storage/JRJUP25J/Santamaria-Kisiel et al. - 2006 - Calcium-dependent and -independent interactions of.pdf:application/pdf;Snapshot:/home/luke/.zotero/zotero/1fr5c5dx.default/zotero/storage/9V9N72HN/201.html:text/html}
}

@article{sivaraja_copper_2006,
	title = {Copper {Binding} {Affinity} of {S}100A13, a {Key} {Component} of the {FGF}-1 {Nonclassical} {Copper}-{Dependent} {Release} {Complex}},
	volume = {91},
	issn = {0006-3495},
	url = {http://www.sciencedirect.com/science/article/pii/S0006349506718951},
	doi = {10.1529/biophysj.105.079988},
	abstract = {S100A13 is a member of the S100 protein family that is involved in the copper-dependent nonclassical secretion of signal peptideless proteins fibroblast growth factor 1 and interleukin 1α. In this study, we investigate the effects of interplay of Cu2+ and Ca2+ on the structure of S100A13 using a variety of biophysical techniques, including multi-dimensional NMR spectroscopy. Results of the isothermal titration calorimetry experiments show that S100A13 can bind independently to both Ca2+ and Cu2+ with almost equal affinity (Kd in the micromolar range). Terbium binding and isothermal titration calorimetry data reveal that two atoms of Cu2+/Ca2+ bind per subunit of S100A13. Results of the thermal denaturation experiments monitored by far-ultraviolet circular dichroism, limited trypsin digestion, and hydrogen-deuterium exchange (using 1H-15N heteronuclear single quantum coherence spectra) reveal that Ca2+ and Cu2+ have opposite effects on the stability of S100A13. Binding of Ca2+ stabilizes the protein, but the stability of the protein is observed to decrease upon binding to Cu2+. 1H-15N chemical shift perturbation experiments indicate that S100A13 can bind simultaneously to both Ca2+ and Cu2+ and the binding of the metal ions is not mutually exclusive. The results of this study suggest that the Cu2+-binding affinity of S100A13 is important for the formation of the FGF-1 homodimer and the subsequent secretion of the signal peptideless growth factor through the nonclassical release pathway.},
	number = {5},
	urldate = {2016-04-15},
	journal = {Biophysical Journal},
	author = {Sivaraja, Vaithiyalingam and Kumar, Thallapuranam Krishnaswamy Suresh and Rajalingam, Dakshinamurthy and Graziani, Irene and Prudovsky, Igor and Yu, Chin},
	month = sep,
	year = {2006},
	pages = {1832--1843},
	file = {ScienceDirect Full Text PDF:/home/luke/.zotero/zotero/1fr5c5dx.default/zotero/storage/ICC3ZV7B/Sivaraja et al. - 2006 - Copper Binding Affinity of S100A13, a Key Componen.pdf:application/pdf;ScienceDirect Snapshot:/home/luke/.zotero/zotero/1fr5c5dx.default/zotero/storage/4U384U39/S0006349506718951.html:text/html}
}

@article{carreira_s100a13_1998,
	title = {S100A13 {Is} {Involved} in the {Regulation} of {Fibroblast} {Growth} {Factor}-1 and p40 {Synaptotagmin}-1 {Release} in {Vitro}},
	volume = {273},
	issn = {0021-9258, 1083-351X},
	url = {http://www.jbc.org/content/273/35/22224},
	doi = {10.1074/jbc.273.35.22224},
	abstract = {We have previously characterized the release of the signal peptide sequence-less fibroblast growth factor (FGF) prototype, FGF-1, in vitro as a stress-induced pathway in which FGF-1 is released as a latent homodimer with the p40 extravesicular domain of p65 synaptotagmin (Syn)-1. To determine the biologic relevance of the FGF-1 release pathway in vivo, we sought to resolve and characterize from ovine brain a purified fraction that contained both FGF-1 and p40 Syn-1 and report that the brain-derived FGF-1:p40 Syn-1 aggregate is associated with the calcium-binding protein, S100A13. Since S100A13 binds the anti-inflammatory compound amlexanox and FGF-1 is involved in inflammation, we examined the effects of amlexanox on the release of FGF-1 and p40 Syn-1 in response to stress in vitro. We report that while amlexanox was able to repress the heat shock-induced release of FGF-1 and p40 Syn-1 in a concentration-dependent manner, it had no effect on the constitutive release of p40 Syn-1 from p40 Syn-1 NIH 3T3 cell transfectants. These data suggest the following: (i) FGF-1 is associated with Syn-1 and S100A13 in vivo; (ii) S100A13 may be involved in the regulation of FGF-1 and p40 Syn-1 release in response to temperature stress in vitro; and (iii) the FGF-1 release pathway may be accessible to pharmacologic regulation.},
	language = {en},
	number = {35},
	urldate = {2016-04-15},
	journal = {Journal of Biological Chemistry},
	author = {Carreira, Carla Mouta and LaVallee, Theresa M. and Tarantini, Francesca and Jackson, Anthony and Lathrop, Julia Tait and Hampton, Brian and Burgess, Wilson H. and Maciag, Thomas},
	month = aug,
	year = {1998},
	pages = {22224--22231},
	file = {Full Text PDF:/home/luke/.zotero/zotero/1fr5c5dx.default/zotero/storage/4IQ4TFRT/Carreira et al. - 1998 - S100A13 Is Involved in the Regulation of Fibroblas.pdf:application/pdf;Snapshot:/home/luke/.zotero/zotero/1fr5c5dx.default/zotero/storage/DMZX8DV6/22224.html:text/html}
}

@article{guindon_new_2010,
	title = {New algorithms and methods to estimate maximum-likelihood phylogenies: assessing the performance of {PhyML} 3.0},
	volume = {59},
	issn = {1076-836X},
	shorttitle = {New algorithms and methods to estimate maximum-likelihood phylogenies},
	doi = {10.1093/sysbio/syq010},
	abstract = {PhyML is a phylogeny software based on the maximum-likelihood principle. Early PhyML versions used a fast algorithm performing nearest neighbor interchanges to improve a reasonable starting tree topology. Since the original publication (Guindon S., Gascuel O. 2003. A simple, fast and accurate algorithm to estimate large phylogenies by maximum likelihood. Syst. Biol. 52:696-704), PhyML has been widely used ({\textgreater}2500 citations in ISI Web of Science) because of its simplicity and a fair compromise between accuracy and speed. In the meantime, research around PhyML has continued, and this article describes the new algorithms and methods implemented in the program. First, we introduce a new algorithm to search the tree space with user-defined intensity using subtree pruning and regrafting topological moves. The parsimony criterion is used here to filter out the least promising topology modifications with respect to the likelihood function. The analysis of a large collection of real nucleotide and amino acid data sets of various sizes demonstrates the good performance of this method. Second, we describe a new test to assess the support of the data for internal branches of a phylogeny. This approach extends the recently proposed approximate likelihood-ratio test and relies on a nonparametric, Shimodaira-Hasegawa-like procedure. A detailed analysis of real alignments sheds light on the links between this new approach and the more classical nonparametric bootstrap method. Overall, our tests show that the last version (3.0) of PhyML is fast, accurate, stable, and ready to use. A Web server and binary files are available from http://www.atgc-montpellier.fr/phyml/.},
	language = {eng},
	number = {3},
	journal = {Systematic Biology},
	author = {Guindon, Stéphane and Dufayard, Jean-François and Lefort, Vincent and Anisimova, Maria and Hordijk, Wim and Gascuel, Olivier},
	month = may,
	year = {2010},
	pmid = {20525638},
	keywords = {Algorithms, Classification, Likelihood Functions, Phylogeny, software},
	pages = {307--321}
}

@article{bhattacharya_target_2004,
	series = {8th {European} {Symposium} on {Calcium}},
	title = {Target selectivity in {EF}-hand calcium binding proteins},
	volume = {1742},
	issn = {0167-4889},
	url = {http://www.sciencedirect.com/science/article/pii/S0167488904002150},
	doi = {10.1016/j.bbamcr.2004.09.002},
	abstract = {EF-hand calcium binding proteins have remarkable sequence homology and structural similarity, yet their response to binding of calcium is diverse and they function in a wide range of biological processes. Knowledge of the fine-tuning of EF-hand protein sequences to optimize specific biochemical properties has been significantly advanced over the past 10 years by determination of atomic resolution structures. These data lay the foundation for addressing how functional selectivity is generated from a generic ionic signal. This review presents current ideas about the structural mechanisms that provide the selectivity of different EF-hand proteins for specific cellular targets, using S100 and calmodulin family proteins to demonstrate the critical concepts. Three factors contribute significantly to target selectivity: molecular architecture, response to binding of Ca2+ ions, and the characteristics of target binding surfaces. Comparisons of calmodulin and S100 proteins provide insights into the role these factors play in facilitating the variety of binding configurations necessary for recognizing a diverse set of targets.},
	number = {1–3},
	urldate = {2016-07-28},
	journal = {Biochimica et Biophysica Acta (BBA) - Molecular Cell Research},
	author = {Bhattacharya, Shibani and Bunick, Christopher G. and Chazin, Walter J.},
	month = dec,
	year = {2004},
	keywords = {Binding protein, calcium, Selectivity},
	pages = {69--79},
	file = {ScienceDirect Full Text PDF:/home/luke/.zotero/zotero/1fr5c5dx.default/zotero/storage/JCT5RX92/Bhattacharya et al. - 2004 - Target selectivity in EF-hand calcium binding prot.pdf:application/pdf;ScienceDirect Snapshot:/home/luke/.zotero/zotero/1fr5c5dx.default/zotero/storage/977WQD49/S0167488904002150.html:text/html}
}

@article{yang_s100a12_2007,
	title = {S100A12 provokes mast cell activation: a potential amplification pathway in asthma and innate immunity},
	volume = {119},
	issn = {0091-6749},
	shorttitle = {S100A12 provokes mast cell activation},
	doi = {10.1016/j.jaci.2006.08.021},
	abstract = {BACKGROUND: The calcium-binding protein S100A12 might provoke inflammation and monocyte recruitment through the receptor for advanced glycation end products.
OBJECTIVE: Because inflammation elicited by S100A12 in vivo had characteristics of mast cell (MC) activation, we aimed to define the mechanism.
METHODS: Various MC populations were used to test S100A12 activation assessed on the basis of morphology, histamine release, leukotriene production, and cytokine induction. MC dependence of S100A12-provoked inflammation was tested in mice and on the rat microcirculation by means of intravital microscopy. Immunohistochemistry localized S100A12 in the asthmatic lung, and levels in sputum from asthmatic patients were quantitated by means of ELISA. Expression of the receptor for advanced glycation end products was evaluated by means of RT-PCR and Western blotting.
RESULTS: S100A12 provoked degranulation of mucosal and tissue MCs in vitro and in vivo and amplified IgE-mediated responses. It induced a cytokine profile indicating a role in innate/T(H)1-mediated responses. S100A12-induced edema and leukocyte rolling, adhesion, and transmigration in the microcirculation were MC dependent. Eosinophils in airway tissue from asthmatic patients were S100A12 positive, and levels were increased in sputum. S100A12 responses were partially blocked by an antagonist to the receptor for advanced glycation end products, but MCs did not express mRNA or protein, suggesting an alternate receptor.
CONCLUSION: This novel pathway highlights the potential importance of S100A12 in allergic responses and in infectious and chronic inflammatory diseases.
CLINICAL IMPLICATIONS: MC activation by S100A12 might exacerbate allergic inflammation and asthma. S100A12 might provide a novel marker for eosinophilic asthma.},
	language = {eng},
	number = {1},
	journal = {The Journal of Allergy and Clinical Immunology},
	author = {Yang, Zheng and Yan, Wei Xing and Cai, Hong and Tedla, Nicodemus and Armishaw, Chris and Di Girolamo, Nick and Wang, Hong Wei and Hampartzoumian, Taline and Simpson, Jodie L. and Gibson, Peter G. and Hunt, John and Hart, Prue and Hughes, J. Margaret and Perry, Michael A. and Alewood, Paul F. and Geczy, Carolyn L.},
	month = jan,
	year = {2007},
	pmid = {17208591},
	keywords = {Adult, Animals, Asthma, Bronchiectasis, cytokines, Female, Humans, Immunity, Innate, Lung, Male, Mast Cells, Mice, Mice, Inbred BALB C, Mice, Knockout, Middle Aged, Rats, Rats, Sprague-Dawley, S100A12 Protein, S100 proteins, Sputum},
	pages = {106--114}
}

@article{otterbein_crystal_2002,
	title = {Crystal {Structures} of {S}100A6 in the {Ca}2+-{Free} and {Ca}2+-{Bound} {States}: {The} {Calcium} {Sensor} {Mechanism} of {S}100 {Proteins} {Revealed} at {Atomic} {Resolution}},
	volume = {10},
	issn = {0969-2126},
	shorttitle = {Crystal {Structures} of {S}100A6 in the {Ca}2+-{Free} and {Ca}2+-{Bound} {States}},
	url = {http://www.sciencedirect.com/science/article/pii/S0969212602007402},
	doi = {10.1016/S0969-2126(02)00740-2},
	abstract = {S100A6 is a member of the S100 family of Ca2+ binding proteins, which have come to play an important role in the diagnosis of cancer due to their overexpression in various tumor cells. We have determined the crystal structures of human S100A6 in the Ca2+-free and Ca2+-bound states to resolutions of 1.15 Å and 1.44 Å, respectively. Ca2+ binding is responsible for a dramatic change in the global shape and charge distribution of the S100A6 dimer, leading to the exposure of two symmetrically positioned target binding sites. The results are consistent with S100A6, and most likely other S100 proteins, functioning as Ca2+ sensors in a way analogous to the prototypical sensors calmodulin and troponin C. The structures have important implications for our understanding of target binding and cooperativity of Ca2+ binding in the S100 family.},
	number = {4},
	urldate = {2015-02-07},
	journal = {Structure},
	author = {Otterbein, Ludovic R. and Kordowska, Jolanta and Witte-Hoffmann, Carlos and Wang, C. -L. Albert and Dominguez, Roberto},
	month = apr,
	year = {2002},
	keywords = {Ca2+ binding, Ca2+-bound structure, Ca2+-free structure, Ca2+ sensor, Calcyclin, S100A6, X-ray},
	pages = {557--567},
	file = {ScienceDirect Full Text PDF:/home/luke/.zotero/zotero/1fr5c5dx.default/zotero/storage/XDXWIRPI/Otterbein et al. - 2002 - Crystal Structures of S100A6 in the Ca2+-Free and .pdf:application/pdf;ScienceDirect Snapshot:/home/luke/.zotero/zotero/1fr5c5dx.default/zotero/storage/EIWXVPFD/S0969212602007402.html:text/html}
}

@article{liu_msaprobs:_2010,
	title = {{MSAProbs}: {Multiple} {Sequence} {Alignment} {Based} on {Pair} {Hidden} {Markov} {Models} and {Partition} {Function} {Posterior} {Probabilities}},
	volume = {26},
	issn = {1367-4803},
	shorttitle = {{MSAProbs}},
	doi = {10.1093/bioinformatics/btq338},
	abstract = {Motivation: Multiple sequence alignment is of central importance to bioinformatics and computational biology. Although a large number of algorithms for computing a multiple sequence alignment have been designed, the efficient computation of highly accurate multiple alignments is still a challenge.Results: We present MSAProbs, a new and practical multiple alignment algorithm for protein sequences. The design of MSAProbs is based on a combination of pair hidden Markov models and partition functions to calculate posterior probabilities. Furthermore, two critical bioinformatics techniques, namely weighted probabilistic consistency transformation and weighted profile–profile alignment, are incorporated to improve alignment accuracy. Assessed using the popular benchmarks: BAliBASE, PREFAB, SABmark and OXBENCH, MSAProbs achieves statistically significant accuracy improvements over the existing top performing aligners, including ClustalW, MAFFT, MUSCLE, ProbCons and Probalign. Furthermore, MSAProbs is optimized for multi-core CPUs by employing a multi-threaded design, leading to a competitive execution time compared to other aligners.Availability: The source code of MSAProbs, written in C++, is freely and publicly available from http://msaprobs.sourceforge.net.Contact:liuy0039@ntu.edu.sg},
	number = {16},
	urldate = {2017-09-07},
	journal = {Bioinformatics},
	author = {Liu, Yongchao and Schmidt, Bertil and Maskell, Douglas L.},
	month = aug,
	year = {2010},
	pages = {1958--1964},
	file = {Full Text PDF:/home/luke/.zotero/zotero/1fr5c5dx.default/zotero/storage/5QD6GN27/Liu et al. - 2010 - MSAProbs multiple sequence alignment based on pai.pdf:application/pdf;Snapshot:/home/luke/.zotero/zotero/1fr5c5dx.default/zotero/storage/N32FIPV4/MSAProbs-multiple-sequence-alignment-based-on-pair.html:text/html}
}

@article{cho_pentamidine_2016,
	title = {Pentamidine blocks the interaction between mutant {S}100A5 and {RAGE} {V} domain and inhibits the {RAGE} signaling pathway},
	volume = {477},
	issn = {0006-291X},
	url = {http://www.sciencedirect.com/science/article/pii/S0006291X16309597},
	doi = {10.1016/j.bbrc.2016.06.041},
	abstract = {The human S100 protein family contains small, dimeric and acidic proteins that contain two EF-hand motifs and bind calcium. When S100A5 binds calcium, its conformation changes and promotes interaction with the target protein. The extracellular domain of RAGE (Receptor of Advanced Glycation End products) contain three domains: C1, C2 and V. The RAGE V domain is the target protein of S100A5 that promotes cell survival, growth and differentiation by activating several signaling pathways. Pentamidine is an apoptotic and antiparasitic drug that is used to treat or prevent pneumonia. Here, we found that pentamidine interacts with S100A5 using HSQC titration. We elucidated the interactions of S100A5 with RAGE V domain and pentamidine using fluorescence and NMR spectroscopy. We generated two binary models—the S100A5-RAGE V domain and S100A5-Pentamidine complex—and then observed that the pentamidine and RAGE V domain share a similar binding region in mS100A5. We also used the WST-1 assay to investigate the bioactivity of S100A5, RAGE V domain and pentamidine. These results indicated that pentamidine blocks the binding between S100A5 and RAGE V domain. This finding is useful for the development of new anti-proliferation drugs.},
	number = {2},
	urldate = {2016-10-06},
	journal = {Biochemical and Biophysical Research Communications},
	author = {Cho, Ching Chang and Chou, Ruey Hwang and Yu, Chin},
	month = aug,
	year = {2016},
	keywords = {HADDOCK, NMR solution structure, protein–ligand interaction, RAGE, S100 protein, WST-1 assay},
	pages = {188--194},
	file = {ScienceDirect Full Text PDF:/home/luke/.zotero/zotero/1fr5c5dx.default/zotero/storage/5F9TNMBC/Cho et al. - 2016 - Pentamidine blocks the interaction between mutant .pdf:application/pdf;ScienceDirect Snapshot:/home/luke/.zotero/zotero/1fr5c5dx.default/zotero/storage/FACSS2MQ/S0006291X16309597.html:text/html}
}

@article{wheeler_thermostability_2016,
	series = {New constructs and expression of proteins • {Sequences} and topology},
	title = {The thermostability and specificity of ancient proteins},
	volume = {38},
	issn = {0959-440X},
	url = {http://www.sciencedirect.com/science/article/pii/S0959440X16300501},
	doi = {10.1016/j.sbi.2016.05.015},
	abstract = {Were ancient proteins systematically different than modern proteins? The answer to this question is profoundly important, shaping how we understand the origins of protein biochemical, biophysical, and functional properties. Ancestral sequence reconstruction (ASR), a phylogenetic approach to infer the sequences of ancestral proteins, may reveal such trends. We discuss two proposed trends: a transition from higher to lower thermostability and a tendency for proteins to acquire higher specificity over time. We review the evidence for elevated ancestral thermostability and discuss its possible origins in a changing environmental temperature and/or reconstruction bias. We also conclude that there is, as yet, insufficient data to support a trend from promiscuity to specificity. Finally, we propose future work to understand these proposed evolutionary trends.},
	urldate = {2017-03-31},
	journal = {Current Opinion in Structural Biology},
	author = {Wheeler, Lucas C and Lim, Shion A and Marqusee, Susan and Harms, Michael J},
	month = jun,
	year = {2016},
	pages = {37--43},
	file = {ScienceDirect Full Text PDF:/home/luke/.zotero/zotero/1fr5c5dx.default/zotero/storage/9EDURSRH/Wheeler et al. - 2016 - The thermostability and specificity of ancient pro.pdf:application/pdf;ScienceDirect Snapshot:/home/luke/.zotero/zotero/1fr5c5dx.default/zotero/storage/DU535KNF/S0959440X16300501.html:text/html}
}

@article{keller_high-precision_2012,
	title = {High-{Precision} {Isothermal} {Titration} {Calorimetry} with {Automated} {Peak} {Shape} {Analysis}},
	volume = {84},
	issn = {0003-2700},
	url = {http://www.ncbi.nlm.nih.gov/pmc/articles/PMC3389189/},
	doi = {10.1021/ac3007522},
	abstract = {Isothermal titration calorimetry (ITC) is a powerful classical method that enables researchers in many fields to study the thermodynamics of molecular interactions. Primary ITC data comprise the temporal evolution of differential power reporting the heat of reaction during a series of injections of aliquots of a reactant into a sample cell. By integration of each injection peak, an isotherm can be constructed of total changes in enthalpy as a function of changes in solution composition, which is rich in thermodynamic information on the reaction. However, the signals from the injection peaks are superimposed by the stochastically varying time-course of the instrumental baseline power, limiting the precision of ITC isotherms. Here, we describe a method for automated peak assignment based on peak-shape analysis via singular value decomposition in combination with detailed least-squares modeling of local pre- and post-injection baselines. This approach can effectively filter out contributions of short-term noise and adventitious events in the power trace. This method also provides, for the first time, statistical error estimates for the individual isotherm data points. In turn, this results in improved detection limits for high-affinity or low-enthalpy binding reactions and significantly higher precision of the derived thermodynamic parameters.},
	number = {11},
	journal = {Analytical Chemistry},
	author = {Keller, Sandro and Vargas, Carolyn and Zhao, Huaying and Piszczek, Grzegorz and Brautigam, Chad A. and Schuck, Peter},
	month = jun,
	year = {2012},
	pmid = {22530732},
	pmcid = {PMC3389189},
	pages = {5066--5073},
	file = {PubMed Central Full Text PDF:/home/luke/.zotero/zotero/1fr5c5dx.default/zotero/storage/SSJ3MC5A/Keller et al. - 2012 - High-Precision Isothermal Titration Calorimetry wi.pdf:application/pdf}
}

@article{smith_functional_2013,
	title = {Functional evolution of an anthocyanin pathway enzyme during a flower color transition},
	volume = {30},
	issn = {1537-1719},
	doi = {10.1093/molbev/mss255},
	abstract = {Dissecting the genetic basis for the evolution of species differences requires a combination of phylogenetic and molecular genetic perspectives. By mapping the genetic changes and their phenotypic effects onto the phylogeny, it is possible to distinguish changes that may have been directly responsible for a new character state from those that fine tune the transition. Here, we use phylogenetic and functional methods to trace the evolution of substrate specificity in dihydroflavonol-4-reductase (Dfr), an anthocyanin pathway gene known to be involved in the transition from blue to red flowers in Iochroma. Ancestral state reconstruction indicates that three substitutions occurred during the flower color transition, whereas several additional substitutions followed the transition. Comparisons of enzymatic function between ancestral proteins in blue- and red-flowered lineages and proteins from present-day taxa demonstrate that evolution of specificity for red pigment precursors was caused by the first three substitutions, which were fixed by positive selection and which differ from previously documented mutations affecting specificity. Two inferred substitutions subsequent to the initial flower color transition were also adaptive and resulted in an additional increase in specificity for red precursors. Epistatic interactions among both sets of substitutions may have limited the order of substitutions along branches of the phylogeny leading from blue-pigmented ancestors to the present-day red-flowered taxa. These results suggest that the species differences in DFR specificity may arise by a combination of selection on flower color and selection for improved pathway efficiency but that the exact series of genetic changes resulting in the evolution of specificity is likely to be highly contingent on the starting state.},
	language = {eng},
	number = {3},
	journal = {Molecular Biology and Evolution},
	author = {Smith, Stacey D. and Wang, Shunqi and Rausher, Mark D.},
	month = mar,
	year = {2013},
	pmid = {23155005},
	pmcid = {PMC3563968},
	keywords = {Alcohol Oxidoreductases, Amino Acid Substitution, Analysis of Variance, Anthocyanins, Evolution, Molecular, Flowers, Likelihood Functions, Models, Genetic, Mutagenesis, Site-Directed, Phenotype, Phylogeny, Pigmentation, Plant Proteins, Selection, Genetic, Solanaceae, Substrate Specificity},
	pages = {602--612}
}

@article{lenski_experimental_2017,
	title = {Experimental evolution and the dynamics of adaptation and genome evolution in microbial populations},
	copyright = {© 2017 Nature Publishing Group},
	issn = {1751-7362},
	url = {https://www.nature.com/ismej/journal/vaop/ncurrent/full/ismej201769a.html},
	doi = {10.1038/ismej.2017.69},
	abstract = {Evolution is an on-going process, and it can be studied experimentally in organisms with rapid generations. My team has maintained 12 populations of Escherichia coli in a simple laboratory environment for {\textgreater}25 years and 60 000 generations. We have quantified the dynamics of adaptation by natural selection, seen some of the populations diverge into stably coexisting ecotypes, described changes in the bacteria’s mutation rate, observed the new ability to exploit a previously untapped carbon source, characterized the dynamics of genome evolution and used parallel evolution to identify the genetic targets of selection. I discuss what the future might hold for this particular experiment, briefly highlight some other microbial evolution experiments and suggest how the fields of experimental evolution and microbial ecology might intersect going forward.},
	language = {en},
	urldate = {2017-09-12},
	journal = {The ISME Journal},
	author = {Lenski, Richard E.},
	month = may,
	year = {2017},
	file = {Full Text PDF:/home/luke/.zotero/zotero/1fr5c5dx.default/zotero/storage/GG4MNRQ5/Lenski - 2017 - Experimental evolution and the dynamics of adaptat.pdf:application/pdf;Snapshot:/home/luke/.zotero/zotero/1fr5c5dx.default/zotero/storage/VSRE56DQ/ismej201769a.html:text/html}
}

@article{le_improved_2008,
	title = {An {Improved} {General} {Amino} {Acid} {Replacement} {Matrix}},
	volume = {25},
	issn = {0737-4038},
	doi = {10.1093/molbev/msn067},
	abstract = {Amino acid replacement matrices are an essential basis of protein phylogenetics. They are used to compute substitution probabilities along phylogeny branches and thus the likelihood of the data. They are also essential in protein alignment. A number of replacement matrices and methods to estimate these matrices from protein alignments have been proposed since the seminal work of Dayhoff et al. (1972). An important advance was achieved by Whelan and Goldman (2001) and their WAG matrix, thanks to an efficient maximum likelihood estimation approach that accounts for the phylogenies of sequences within each training alignment. We further refine this method by incorporating the variability of evolutionary rates across sites in the matrix estimation and using a much larger and diverse database than BRKALN, which was used to estimate WAG. To estimate our new matrix (called LG after the authors), we use an adaptation of the XRATE software and 3,912 alignments from Pfam, comprising \${\textbackslash}sim\$50,000 sequences and \${\textbackslash}sim\$6.5 million residues overall. To evaluate the LG performance, we use an independent sample consisting of 59 alignments from TreeBase and randomly divide Pfam alignments into 3,412 training and 500 test alignments. The comparison with WAG and JTT shows a clear likelihood improvement. With TreeBase, we find that 1) the average Akaike information criterion gain per site is 0.25 and 0.42, when compared with WAG and JTT, respectively; 2) LG is significantly better than WAG for 38 alignments (among 59), and significantly worse with 2 alignments only; and 3) tree topologies inferred with LG, WAG, and JTT frequently differ, indicating that using LG impacts not only the likelihood value but also the output tree. Results with the test alignments from Pfam are analogous. LG and a PHYML implementation can be downloaded from http://atgc.lirmm.fr/LG.},
	number = {7},
	urldate = {2017-09-06},
	journal = {Molecular Biology and Evolution},
	author = {Le, Si Quang and Gascuel, Olivier},
	month = jul,
	year = {2008},
	pages = {1307--1320},
	file = {Full Text PDF:/home/luke/.zotero/zotero/1fr5c5dx.default/zotero/storage/VJM69M9C/Le and Gascuel - 2008 - An Improved General Amino Acid Replacement Matrix.pdf:application/pdf;Snapshot:/home/luke/.zotero/zotero/1fr5c5dx.default/zotero/storage/QMD355N9/An-Improved-General-Amino-Acid-Replacement-Matrix.html:text/html}
}

@article{eick_robustness_2017,
	title = {Robustness of {Reconstructed} {Ancestral} {Protein} {Functions} to {Statistical} {Uncertainty}},
	volume = {34},
	issn = {0737-4038},
	doi = {10.1093/molbev/msw223},
	abstract = {Hypotheses about the functions of ancient proteins and the effects of historical mutations on them are often tested using ancestral protein reconstruction (APR)—phylogenetic inference of ancestral sequences followed by synthesis and experimental characterization. Usually, some sequence sites are ambiguously reconstructed, with two or more statistically plausible states. The extent to which the inferred functions and mutational effects are robust to uncertainty about the ancestral sequence has not been studied systematically. To address this issue, we reconstructed ancestral proteins in three domain families that have different functions, architectures, and degrees of uncertainty; we then experimentally characterized the functional robustness of these proteins when uncertainty was incorporated using several approaches, including sampling amino acid states from the posterior distribution at each site and incorporating the alternative amino acid state at every ambiguous site in the sequence into a single “worst plausible case” protein. In every case, qualitative conclusions about the ancestral proteins' functions and the effects of key historical mutations were robust to sequence uncertainty, with similar functions observed even when scores of alternate amino acids were incorporated. There was some variation in quantitative descriptors of function among plausible sequences, suggesting that experimentally characterizing robustness is particularly important when quantitative estimates of ancient biochemical parameters are desired. The worst plausible case method appears to provide an efficient strategy for characterizing the functional robustness of ancestral proteins to large amounts of sequence uncertainty. Sampling from the posterior distribution sometimes produced artifactually nonfunctional proteins for sequences reconstructed with substantial ambiguity.},
	number = {2},
	urldate = {2017-09-06},
	journal = {Molecular Biology and Evolution},
	author = {Eick, Geeta N. and Bridgham, Jamie T. and Anderson, Douglas P. and Harms, Michael J. and Thornton, Joseph W.},
	month = feb,
	year = {2017},
	pages = {247--261},
	file = {Full Text PDF:/home/luke/.zotero/zotero/1fr5c5dx.default/zotero/storage/K7ZB7B5I/Eick et al. - 2017 - Robustness of Reconstructed Ancestral Protein Func.pdf:application/pdf;Snapshot:/home/luke/.zotero/zotero/1fr5c5dx.default/zotero/storage/INXQCABT/Robustness-of-Reconstructed-Ancestral-Protein.html:text/html}
}

@article{knott_olfactory_2012,
	title = {Olfactory {Discrimination} {Largely} {Persists} in {Mice} with {Defects} in {Odorant} {Receptor} {Expression} and {Axon} {Guidance}},
	volume = {7},
	number = {1},
	journal = {Neural development},
	author = {Knott, Thomas K. and Madany, Pasil A. and Faden, Ashley A. and Xu, Mei and Strotmann, Jörg and Henion, Timothy R. and Schwarting, Gerald A.},
	year = {2012},
	pages = {17},
	file = {[HTML] biomedcentral.com:/home/luke/.zotero/zotero/1fr5c5dx.default/zotero/storage/7MQC2WQF/1749-8104-7-17.html:text/html}
}

@article{cho_pentamidine_2016-1,
	title = {Pentamidine {Blocks} the {Interaction} between {Mutant} {S}100A5 and {RAGE} {V} {Domain} and {Inhibits} the {RAGE} {Signaling} {Pathway}},
	volume = {477},
	issn = {0006-291X},
	doi = {10.1016/j.bbrc.2016.06.041},
	abstract = {The human S100 protein family contains small, dimeric and acidic proteins that contain two EF-hand motifs and bind calcium. When S100A5 binds calcium, its conformation changes and promotes interaction with the target protein. The extracellular domain of RAGE (Receptor of Advanced Glycation End products) contain three domains: C1, C2 and V. The RAGE V domain is the target protein of S100A5 that promotes cell survival, growth and differentiation by activating several signaling pathways. Pentamidine is an apoptotic and antiparasitic drug that is used to treat or prevent pneumonia. Here, we found that pentamidine interacts with S100A5 using HSQC titration. We elucidated the interactions of S100A5 with RAGE V domain and pentamidine using fluorescence and NMR spectroscopy. We generated two binary models—the S100A5-RAGE V domain and S100A5-Pentamidine complex—and then observed that the pentamidine and RAGE V domain share a similar binding region in mS100A5. We also used the WST-1 assay to investigate the bioactivity of S100A5, RAGE V domain and pentamidine. These results indicated that pentamidine blocks the binding between S100A5 and RAGE V domain. This finding is useful for the development of new anti-proliferation drugs.},
	number = {2},
	journal = {Biochemical and Biophysical Research Communications},
	author = {Cho, Ching Chang and Chou, Ruey Hwang and Yu, Chin},
	month = aug,
	year = {2016},
	keywords = {HADDOCK, NMR solution structure, Protein–ligand interaction, RAGE, S100 protein, WST-1 assay},
	pages = {188--194},
	file = {ScienceDirect Full Text PDF:/home/luke/.zotero/zotero/1fr5c5dx.default/zotero/storage/GX7K28UT/Cho et al. - 2016 - Pentamidine blocks the interaction between mutant .pdf:application/pdf;ScienceDirect Snapshot:/home/luke/.zotero/zotero/1fr5c5dx.default/zotero/storage/K7VNBS45/S0006291X16309597.html:text/html}
}

@article{yang_new_1995,
	title = {A {New} {Method} of {Inference} of {Ancestral} {Nucleotide} and {Amino} {Acid} {Sequences}.},
	volume = {141},
	copyright = {Copyright © 1995 by the Genetics Society of America},
	issn = {0016-6731, 1943-2631},
	abstract = {A statistical method was developed for reconstructing the nucleotide or amino acid sequences of extinct ancestors, given the phylogeny and sequences of the extant species. A model of nucleotide or amino acid substitution was employed to analyze data of the present-day sequences, and maximum likelihood estimates of parameters such as branch lengths were used to compare the posterior probabilities of assignments of character states (nucleotides or amino acids) to interior nodes of the tree; the assignment having the highest probability was the best reconstruction at the site. The lysozyme c sequences of six mammals were analyzed by using the likelihood and parsimony methods. The new likelihood-based method was found to be superior to the parsimony method. The probability that the amino acids for all interior nodes at a site reconstructed by the new method are correct was calculated to be 0.91, 0.86, and 0.73 for all, variable, and parsimony-informative sites, respectively, whereas the corresponding probabilities for the parsimony method were 0.84, 0.76, and 0.51, respectively. The probability that an amino acid in an ancestral sequence is correctly reconstructed by the likelihood analysis ranged from 91.3 to 98.7\% for the four ancestral sequences.},
	language = {en},
	number = {4},
	urldate = {2017-09-06},
	journal = {Genetics},
	author = {Yang, Z. and Kumar, S. and Nei, M.},
	month = dec,
	year = {1995},
	pmid = {8601501},
	pages = {1641--1650},
	file = {Full Text PDF:/home/luke/.zotero/zotero/1fr5c5dx.default/zotero/storage/7RDD8BGF/Yang et al. - 1995 - A new method of inference of ancestral nucleotide .pdf:application/pdf;Snapshot:/home/luke/.zotero/zotero/1fr5c5dx.default/zotero/storage/R8JPG8HW/1641.html:text/html}
}

@article{hedges_timetree:_2006,
	title = {{TimeTree}: {A} {Public} {Knowledge}-{Base} of {Divergence} {Times} among {Organisms}},
	volume = {22},
	issn = {1367-4803},
	shorttitle = {{TimeTree}},
	doi = {10.1093/bioinformatics/btl505},
	abstract = {Summary: Biologists and other scientists routinely need to know times of divergence between species and to construct phylogenies calibrated to time (timetrees). Published studies reporting time estimates from molecular data have been increasing rapidly, but the data have been largely inaccessible to the greater community of scientists because of their complexity. TimeTree brings these data together in a consistent format and uses a hierarchical structure, corresponding to the tree of life, to maximize their utility. Results are presented and summarized, allowing users to quickly determine the range and robustness of time estimates and the degree of consensus from the published literature.Availability: TimeTree is available at Contact:sbh1@psu.edu},
	number = {23},
	urldate = {2017-09-06},
	journal = {Bioinformatics},
	author = {Hedges, S. Blair and Dudley, Joel and Kumar, Sudhir},
	month = dec,
	year = {2006},
	pages = {2971--2972},
	file = {Full Text PDF:/home/luke/.zotero/zotero/1fr5c5dx.default/zotero/storage/GHH43DQ2/Hedges et al. - 2006 - TimeTree a public knowledge-base of divergence ti.pdf:application/pdf;Snapshot:/home/luke/.zotero/zotero/1fr5c5dx.default/zotero/storage/57EVPQEN/TimeTree-a-public-knowledge-base-of-divergence.html:text/html}
}

@phdthesis{liriano_structure_2012,
	address = {United States – Maryland},
	type = {Ph.{D}.},
	title = {Structure, {Dynamics} and {Function} of {S}100B and {S}100A5 {Complexes}},
	copyright = {Database copyright ProQuest LLC; ProQuest does not claim copyright in the individual underlying works.},
	abstract = {The S100 family is a class of small, homodimeric proteins that are often characterized by their calcium-dependent biological effects, which is typically the result of a calcium-dependent conformational change. The majority of S100 proteins have a low \&mgr;M binding affinity for calcium, but in the presence of a target, this affinity can increase dramatically, as seen with the 5-fold increase in calcium binding affinity when S100B is bound to the capZ-derived TRTK-12 peptide. However, S100A5 is an exception, where the binding affinity of S100A5 for calcium is approximately 50-fold tighter than S100B not bound to a molecular target (Ca EF2KD – 0.25-1 \&mgr;M). Interestingly, we have discovered that once bound to a molecular target (i.e. TXIP—Truncated eXchanger Inhibitory Peptide from NCX1) the calcium affinity for S100A5 decreases 10-fold, opposite of what is found in most other S100 proteins once bound to target. One possible explanation for the calcium "tightening" effect seen with S100B in the presence of molecular target or with S100A5 in the absence of peptide is that the calcium coordination of the EF-hands may have altered to a more optimal geometry. However, x-ray crystal structures of calcium-loaded S100B (\${\textbackslash}pm\$ TRTK-12) and the calcium-bound S100A5 structure presented here, indicate that all complexes have identical calcium coordination in both the S100 (EF1) and canonical (EF2) EF-hands. Therefore a static structural explanation is not sufficient to explain how S100A5 can bind calcium so tightly in the absence of target or how calcium "tightening" occurs with S100B once bound to TRTK-12. An alternative mechanism that could explain the calcium binding properties of S100B and S100A5 may involve dynamics. For S100B, the dynamic properties for residues in the overall protein (i.e. 15N backbone amides) and EF2 (i.e. 15N side chains) could be stabilized upon S100-target complex formation. Indeed, 15N dynamics were measured for S100B in the presence and absence of TRTK-12 and upon TRTK-12 binding, the movements of several backbone amide residues were quenched at fast (ns) and slow (\&mgr;s–ms) timescales. This decrease of backbone amide exchange was also translated to the EF2-hand of D63NS100B, a mutant that allows reliable detection of 15N exchange in a residue that directly coordinates calcium. For S100A5, the findings were contrary as to what was seen with S100B in the absence and bound to a molecular target. In the absence of target, there was no exchange detected in the terminal amine side chain of Asn61, a ligand that directly coordinates Ca2+ in position 3 of EF2 in S100A5. However with target bound, chemical exchange (\&mgr;s–ms) and further fast time-scale motion (ns) became apparent in the backbone amides of residues in the EF-hand, helix 4 and the hinge region. These data suggest that an increase of dynamics may explain in part the decrease of Ca2+-affinity seen in the S100A5-target complex.},
	language = {English},
	school = {University of Maryland, Baltimore},
	author = {Liriano, Melissa A.},
	year = {2012},
	keywords = {Biological sciences, Calcium-binding proteins, Dynamics, Nmr, Relaxation dispersion, S100 proteins},
	file = {Full Text PDF:/home/luke/.zotero/zotero/1fr5c5dx.default/zotero/storage/4MVXB4I2/Liriano - 2012 - Structure, Dynamics and Function of S100B and S100.pdf:application/pdf}
}

@article{novak_investigation_2002,
	title = {Investigation of the {PDZ} {Domain} {Ligand} {Binding} {Site} {Using} {Chemically} {Modified} {Peptides}},
	volume = {12},
	number = {17},
	journal = {Bioorganic \& medicinal chemistry letters},
	author = {Novak, Kathleen AP and Fujii, Naoaki and Guy, R. Kiplin},
	year = {2002},
	pages = {2471--2474},
	file = {[HTML] sciencedirect.com:/home/luke/.zotero/zotero/1fr5c5dx.default/zotero/storage/PA6JKUM9/S0960894X02003451.html:text/html}
}

@article{schafer_brain_2000,
	title = {Brain {S}100A5 {Is} a {Novel} {Calcium}-, {Zinc}-, and {Copper} {Ion}-{Binding} {Protein} of the {EF}-{Hand} {Superfamily}},
	volume = {275},
	number = {39},
	journal = {Journal of Biological Chemistry},
	author = {Schäfer, Beat W. and Fritschy, Jean-Marc and Murmann, Petra and Troxler, Heinz and Durussel, Isabelle and Heizmann, Claus W. and Cox, Jos A.},
	year = {2000},
	pages = {30623--30630},
	file = {[HTML] jbc.org:/home/luke/.zotero/zotero/1fr5c5dx.default/zotero/storage/6TWEN9JC/30623.html:text/html;Snapshot:/home/luke/.zotero/zotero/1fr5c5dx.default/zotero/storage/F2INZWUU/30623.html:text/html}
}

@article{streicher_annexin_2009,
	title = {Annexin {I} and {Annexin} {II} {N}-{Terminal} {Peptides} {Binding} to {S}100 {Protein} {Family} {Members}: {Specificity} and {Thermodynamic} {Characterization}},
	volume = {48},
	issn = {0006-2960},
	shorttitle = {Annexin {I} and {Annexin} {II} {N}-{Terminal} {Peptides} {Binding} to {S}100 {Protein} {Family} {Members}},
	doi = {10.1021/bi8019959},
	abstract = {The S100 proteins make up a family of dimeric calcium binding proteins that function in response to changing calcium levels. Several S100 binding proteins have been identified; however, the exact biological functions of the S100 proteins are largely unknown as there are several factors which modulate their functions. To address these issues, the specificity of binding of representative members of the human S100 proteins to short N-terminal peptides of annexin I (AnI) and annexin II (AnII) was investigated under controlled experimental conditions. AnI and AnII have been shown previously to interact with S100A11 and S100A10, respectively. This provided a unique opportunity to determine their binding specificity with the other members of the human S100 protein family. It was found that AnI binds S100A6 or S100A11 while AnII binds S100A10 or S100A11. This is the first report of the interaction between S100A6 and AnI. The fact that AnI and AnII bind to selected members of the S100 protein family shows that these interactions are specific and that the mode of binding is different from that of calmodulin, as it was found not to bind AnI or AnII. From the analysis of the thermodynamics of interactions, the binding seems to be entropically driven. It was found that both AnI and AnII undergo a coil-to-helix transition upon binding to their respective binding partners. The observation that there is an overlap in functionality is not surprising due to considerable sequence homology between S100 protein family members. In fact, the functional overlap can explain previous failures of S100 knockout constructs to show any detectable changes in phenotype despite numerous implications of these proteins in important cellular processes.},
	number = {12},
	journal = {Biochemistry},
	author = {Streicher, Werner W. and Lopez, Maria M. and Makhatadze, George I.},
	month = mar,
	year = {2009},
	pages = {2788--2798},
	file = {ACS Full Text PDF w/ Links:/home/luke/.zotero/zotero/1fr5c5dx.default/zotero/storage/TX66ADJX/Streicher et al. - 2009 - Annexin I and Annexin II N-Terminal Peptides Bindi.pdf:application/pdf;ACS Full Text Snapshot:/home/luke/.zotero/zotero/1fr5c5dx.default/zotero/storage/CDVUGDCG/bi8019959.html:text/html}
}

@article{yang_paml_2007,
	title = {{PAML} 4: {Phylogenetic} {Analysis} by {Maximum} {Likelihood}},
	volume = {24},
	issn = {0737-4038},
	shorttitle = {{PAML} 4},
	doi = {10.1093/molbev/msm088},
	abstract = {PAML, currently in version 4, is a package of programs for phylogenetic analyses of DNA and protein sequences using maximum likelihood (ML). The programs may be used to compare and test phylogenetic trees, but their main strengths lie in the rich repertoire of evolutionary models implemented, which can be used to estimate parameters in models of sequence evolution and to test interesting biological hypotheses. Uses of the programs include estimation of synonymous and nonsynonymous rates (dN and dS) between two protein-coding DNA sequences, inference of positive Darwinian selection through phylogenetic comparison of protein-coding genes, reconstruction of ancestral genes and proteins for molecular restoration studies of extinct life forms, combined analysis of heterogeneous data sets from multiple gene loci, and estimation of species divergence times incorporating uncertainties in fossil calibrations. This note discusses some of the major applications of the package, which includes example data sets to demonstrate their use. The package is written in ANSI C, and runs under Windows, Mac OSX, and UNIX systems. It is available at http://abacus.gene.ucl.ac.uk/software/paml.html.},
	number = {8},
	urldate = {2017-09-06},
	journal = {Molecular Biology and Evolution},
	author = {Yang, Ziheng},
	month = aug,
	year = {2007},
	pages = {1586--1591},
	file = {Full Text PDF:/home/luke/.zotero/zotero/1fr5c5dx.default/zotero/storage/4S47TBWK/Yang - 2007 - PAML 4 Phylogenetic Analysis by Maximum Likelihoo.pdf:application/pdf;Snapshot:/home/luke/.zotero/zotero/1fr5c5dx.default/zotero/storage/GQWIIXMC/PAML-4-Phylogenetic-Analysis-by-Maximum-Likelihood.html:text/html}
}

@article{delaglio_nmrpipe:_1995,
	title = {{NMRPipe}: {A} {Multidimensional} {Spectral} {Processing} {System} {Based} on {UNIX} {Pipes}},
	volume = {6},
	issn = {0925-2738, 1573-5001},
	shorttitle = {{NMRPipe}},
	doi = {10.1007/BF00197809},
	abstract = {SummaryThe NMRPipe system is a UNIX software environment of processing, graphics, and analysis tools designed to meet current routine and research-oriented multidimensional processing requirements, and to anticipate and accommodate future demands and developments. The system is based on UNIX pipes, which allow programs running simultaneously to exchange streams of data under user control. In an NMRPipe processing scheme, a stream of spectral data flows through a pipeline of processing programs, each of which performs one component of the overall scheme, such as Fourier transformation or linear prediction. Complete multidimensional processing schemes are constructed as simple UNIX shell scripts. The processing modules themselves maintain and exploit accurate records of data sizes, detection modes, and calibration information in all dimensions, so that schemes can be constructed without the need to explicitly define or anticipate data sizes or storage details of real and imaginary channels during processing. The asynchronous pipeline scheme provides other substantial advantages, including high flexibility, favorable processing speeds, choice of both all-in-memory and disk-bound processing, easy adaptation to different data formats, simpler software development and maintenance, and the ability to distribute processing tasks on multi-CPU computers and computer networks.},
	language = {en},
	number = {3},
	urldate = {2017-08-31},
	journal = {Journal of Biomolecular NMR},
	author = {Delaglio, Frank and Grzesiek, Stephan and Vuister, Geerten W. and Zhu, Guang and Pfeifer, John and Bax, Ad},
	month = nov,
	year = {1995},
	pages = {277--293},
	file = {Snapshot:/home/luke/.zotero/zotero/1fr5c5dx.default/zotero/storage/M2BCG96H/10.html:text/html}
}

@article{leclerc_binding_2009,
	series = {10th {European} {Symposium} on {Calcium}},
	title = {Binding of {S}100 {Proteins} to {RAGE}: {An} {Update}},
	volume = {1793},
	issn = {0167-4889},
	shorttitle = {Binding of {S}100 {Proteins} to {RAGE}},
	doi = {10.1016/j.bbamcr.2008.11.016},
	abstract = {The Receptor for Advanced Glycation Endproducts (RAGE) is a multi-ligand receptor of the immunoglobulin family. RAGE interacts with structurally different ligands probably through the oligomerization of the receptor on the cell surface. However, the exact mechanism is unknown. Among RAGE ligands are members of the S100 protein family. S100 proteins are small calcium binding proteins with high structural homology. Several members of the family have been shown to interact with RAGE in vitro or in cell-based assays. Interestingly, many RAGE ligands appear to interact with distinct domains of the extracellular portion of RAGE and to trigger various cellular effects. In this review, we summarize the modes of S100 protein–RAGE interaction with regard to their cellular functions.},
	number = {6},
	journal = {Biochimica et Biophysica Acta (BBA) - Molecular Cell Research},
	author = {Leclerc, Estelle and Fritz, Günter and Vetter, Stefan W. and Heizmann, Claus W.},
	month = jun,
	year = {2009},
	keywords = {RAGE, S100, Surface plasmon resonance},
	pages = {993--1007},
	file = {ScienceDirect Snapshot:/home/luke/.zotero/zotero/1fr5c5dx.default/zotero/storage/UIPZHFVW/S0167488908004151.html:text/html}
}

@article{le_accounting_2010,
	title = {Accounting for {Solvent} {Accessibility} and {Secondary} {Structure} in {Protein} {Phylogenetics} {Is} {Clearly} {Beneficial}},
	volume = {59},
	issn = {1063-5157},
	doi = {10.1093/sysbio/syq002},
	abstract = {Amino acid substitution models are essential to most methods to infer phylogenies from protein data. These models represent the ways in which proteins evolve and substitutions accumulate along the course of time. It is widely accepted that the substitution processes vary depending on the structural configuration of the protein residues. However, this information is very rarely used in phylogenetic studies, though the 3-dimensional structure of dozens of thousands of proteins has been elucidated. Here, we reinvestigate the question in order to fill this gap. We use an improved estimation methodology and a very large database comprising 1471 nonredundant globular protein alignments with structural annotations to estimate new amino acid substitution models accounting for the secondary structure and solvent accessibility of the residues. These models incorporate a confidence coefficient that is estimated from the data and reflects the reliability and usefulness of structural annotations in the analyzed sequences. Our results with 300 independent test alignments show an impressive likelihood gain compared with standard models such as JTT or WAG. Moreover, the use of these models induces significant topological changes in the inferred trees, which should be of primary interest to phylogeneticists. Our data, models, and software are available for download from http://atgc.lirmm.fr/phyml-structure/.},
	number = {3},
	urldate = {2017-09-06},
	journal = {Systematic Biology},
	author = {Le, Si Quang and Gascuel, Olivier},
	month = may,
	year = {2010},
	pages = {277--287},
	file = {Full Text PDF:/home/luke/.zotero/zotero/1fr5c5dx.default/zotero/storage/3CQ434D2/Le and Gascuel - 2010 - Accounting for Solvent Accessibility and Secondary.pdf:application/pdf;Snapshot:/home/luke/.zotero/zotero/1fr5c5dx.default/zotero/storage/GEW8DTJE/Accounting-for-Solvent-Accessibility-and-Secondary.html:text/html}
}

@article{lee_structure_2008,
	title = {Structure of the {S}100A6 {Complex} with a {Fragment} from the {C}-{Terminal} {Domain} of {Siah}-1 {Interacting} {Protein}: {A} {Novel} {Mode} for {S}100 {Protein} {Target} {Recognition}},
	volume = {47},
	issn = {0006-2960},
	shorttitle = {Structure of the {S}100A6 {Complex} with a {Fragment} from the {C}-{Terminal} {Domain} of {Siah}-1 {Interacting} {Protein}},
	doi = {10.1021/bi801233z},
	abstract = {S100A6 is a member of the S100 subfamily of EF-hand Ca2+ binding proteins that has been shown to interact with calcyclin binding protein/Siah-1 interacting protein (CacyBP/SIP or SIP), a subunit of an SCF-like E3 ubiquitin ligase complex (SCF-TBL1) formed under genotoxic stress. SIP serves as a scaffold in this complex, linking the E2-recruiting module Siah-1 to the substrate-recruiting module Skp1-TBL1. A cell-based functional assay suggests that S100A6 modulates the activity of SCF-TBL1. The results from the cell-based experiments could be enhanced if it were possible to selectively inhibit S100A6-SIP interactions without perturbing any other functions of the two proteins. To this end, the structure of the S100A6-SIP complex was determined in solution by NMR and the strength of the interaction was characterized by isothermal titration calorimetry. In an initial step, the minimal S100A6 binding region in SIP was mapped to a 31-residue fragment (Ser189-Arg219) in the C-terminal domain. The structure of the S100A6-SIP(189-219) complex revealed that SIP(189-219) forms two helices, the first of which (Met193-Tyr200) interacts with S100A6 in a canonical binding mode. The second helix (Met207-Val216) lies over the S100A6 dimer interface, a mode of binding to S100A6 that has not previously been observed for any target bound to an S100 protein. A series of structure-based SIP mutations showed reduced S100A6 binding affinity, setting the stage for direct functional analysis of S100A6-SIP interactions.},
	number = {41},
	journal = {Biochemistry},
	author = {Lee, Young-Tae and Dimitrova, Yoana N. and Schneider, Gabriela and Ridenour, Whitney B. and Bhattacharya, Shibani and Soss, Sarah E. and Caprioli, Richard M. and Filipek, Anna and Chazin, Walter J.},
	month = oct,
	year = {2008},
	pages = {10921--10932},
	file = {ACS Full Text PDF w/ Links:/home/luke/.zotero/zotero/1fr5c5dx.default/zotero/storage/BT6KJ6BK/Lee et al. - 2008 - Structure of the S100A6 Complex with a Fragment fr.pdf:application/pdf;ACS Full Text Snapshot:/home/luke/.zotero/zotero/1fr5c5dx.default/zotero/storage/8VJ4AMVZ/bi801233z.html:text/html}
}

@article{yu_differentially_2005,
	title = {Differentially {Expressed} {Transcripts} from {Phenotypically} {Identified} {Olfactory} {Sensory} {Neurons}},
	volume = {483},
	number = {3},
	journal = {Journal of Comparative Neurology},
	author = {Yu, Tun-Tzu and McINTYRE, JEREMY C. and Bose, Soma C. and Hardin, Debra and Owen, Michael C. and McCLINTOCK, TIMOTHY S.},
	year = {2005},
	pages = {251--262},
	file = {[HTML] nih.gov:/home/luke/.zotero/zotero/1fr5c5dx.default/zotero/storage/3WADW7M7/PMC2967457.html:text/html;Snapshot:/home/luke/.zotero/zotero/1fr5c5dx.default/zotero/storage/WGX4EUDC/full.html:text/html}
}

@article{van_dieck_modulation_2009,
	title = {Modulation of the {Oligomerization} {State} of {P}53 by {Differential} {Binding} of {Proteins} of the {S}100 {Family} to {P}53 {Monomers} and {Tetramers}},
	volume = {284},
	issn = {0021-9258, 1083-351X},
	doi = {10.1074/jbc.M901351200},
	abstract = {We investigated the ways S100B, S100A1, S100A2, S100A4, and S100A6 bind to the different oligomeric forms of the tumor suppressor p53 in vitro, using analytical ultracentrifugation and multiangle light scattering. It is established that members of the S100 protein family bind to the tetramerization domain (residues 325-355) of p53 when it is uncovered in the monomer, and so binding can disrupt the tetramer. We found a stoichiometry of one dimer of S100 bound to a monomer of p53. We discovered that some S100 proteins could also bind to the tetramer. S100B bound the tetramer and also disrupted the dimer by binding monomeric p53. S100A2 bound monomeric p53 as well as tetrameric, whereas S100A1 only bound monomeric p53. S100A6 bound more tightly to tetrameric than to monomeric p53. We also identified an additional binding site for S100 proteins in the transactivation domain (1-57) of p53. Based on our results and published observations in vivo, we propose a model for the binding of S100 proteins to p53 that can explain both activation and inhibition of p53-mediated transcription. Depending on the concentration of p53 and the member of the S100 family, binding can alter the balance between monomer and tetramer in either direction.},
	language = {en},
	number = {20},
	urldate = {2017-08-29},
	journal = {Journal of Biological Chemistry},
	author = {van Dieck, Jan and Fernandez-Fernandez, Maria R. and Veprintsev, Dmitry B. and Fersht, Alan R.},
	month = may,
	year = {2009},
	pmid = {19297317},
	pages = {13804--13811},
	file = {Full Text PDF:/home/luke/.zotero/zotero/1fr5c5dx.default/zotero/storage/5JCU5PAX/Dieck et al. - 2009 - Modulation of the Oligomerization State of p53 by .pdf:application/pdf;Snapshot:/home/luke/.zotero/zotero/1fr5c5dx.default/zotero/storage/V6WRD3KA/13804.html:text/html}
}

@article{donato_functions_2013,
	title = {Functions of {S}100 {Proteins}},
	volume = {13},
	number = {1},
	journal = {Current molecular medicine},
	author = {Donato, R. and R Cannon, B. and Sorci, G. and Riuzzi, F. and Hsu, K. and J Weber, D. and L Geczy, C.},
	year = {2013},
	pages = {24--57},
	file = {[HTML] nih.gov:/home/luke/.zotero/zotero/1fr5c5dx.default/zotero/storage/X6U8NR7V/PMC3707951.html:text/html;Snapshot:/home/luke/.zotero/zotero/1fr5c5dx.default/zotero/storage/KS2DSKH5/art00004.html:text/html}
}

@article{lesniak_s100a6_2009,
	title = {S100A6 – {New} {Facts} and {Features}},
	volume = {390},
	issn = {0006-291X},
	doi = {10.1016/j.bbrc.2009.10.150},
	number = {4},
	journal = {Biochemical and Biophysical Research Communications},
	author = {Lesniak, Wieslawa and Slomnicki, Lukasz P. and Filipek, Anna},
	month = dec,
	year = {2009},
	keywords = {Extracellular function, Intracellular signaling, S100A6 (calcyclin), S100 proteins, Tumorigenesis},
	pages = {1087--1092},
	file = {ScienceDirect Snapshot:/home/luke/.zotero/zotero/1fr5c5dx.default/zotero/storage/HR2A85F8/S0006291X0902141X.html:text/html}
}

@article{bertini_solution_2009,
	title = {Solution {Structure} and {Dynamics} of {S}100A5 in the {Apo} and {Ca}2+-{Bound} {States}},
	volume = {14},
	issn = {0949-8257, 1432-1327},
	doi = {10.1007/s00775-009-0553-1},
	abstract = {S100A5 is a calcium binding protein of the S100 family, with one canonical and one S100-specific EF-hand motif per subunit. Although its function is still unknown, it has recently been reported to be one of the S100 proteins able to interact with the receptor for advanced glycation end products. The homodimeric solution structures of S100A5 in both the apo and the calcium(II)-loaded forms have been obtained, and show a conformational rearrangement upon calcium binding. This rearrangement involves, in particular, the hinge loop connecting the N-terminal and the C-terminal EF-hand domains, the reorientation of helix III with respect to helix IV, as common to several S100 proteins, and the elongation of helix IV. The details of the structural changes are important because they must be related to the different functions, still largely unknown, of the different members of the S100 family. For the first time for a full-length S100 protein, relaxation measurements were performed on both the apo and the calcium-bound forms. A quite large mobility was observed in the hinge loop, which is not quenched in the calcium form. The structural differences resulting upon calcium binding change the global shape and the distribution of hydrophobic and charged residues of the S100A5 homodimer in a modest but significantly different manner with respect to the closest homologues S100A4 and S100A6.},
	language = {en},
	number = {7},
	urldate = {2017-08-31},
	journal = {JBIC Journal of Biological Inorganic Chemistry},
	author = {Bertini, Ivano and Gupta, Soumyasri Das and Hu, Xiaoyu and Karavelas, Tilemachos and Luchinat, Claudio and Parigi, Giacomo and Yuan, Jing},
	month = sep,
	year = {2009},
	pages = {1097--1107},
	file = {Snapshot:/home/luke/.zotero/zotero/1fr5c5dx.default/zotero/storage/HI69648M/s00775-009-0553-1.html:text/html}
}

@article{schein_solubility_1990,
	title = {Solubility as a {Function} of {Protein} {Structure} and {Solvent} {Components}},
	volume = {8},
	copyright = {© 1990 Nature Publishing Group},
	issn = {1087-0156},
	doi = {10.1038/nbt0490-308},
	abstract = {This review deals with ways of stabilizing proteins against aggregation and with methods to determine, predict, and increase solubility. Solvent additives (osmolytes) that stabilize proteins are listed with a description of their effects on proteins and on the solvation properties of water. Special attention is given to areas where solubility limitations pose major problems, as in the preparation of highly concentrated solutions of recombinant proteins for structural determination with NMR and X-ray crystallography, refolding of inclusion body proteins, studies of membrane protein dynamics, and in the formulation of proteins for pharmaceutical use. Structural factors relating to solubility and possibilities for protein engineering are analyzed.},
	language = {en},
	number = {4},
	urldate = {2017-08-30},
	journal = {Nature Biotechnology},
	author = {Schein, Catherine H.},
	month = apr,
	year = {1990},
	pages = {308--317},
	file = {Snapshot:/home/luke/.zotero/zotero/1fr5c5dx.default/zotero/storage/2ZJ8CCMW/nbt0490-308.html:text/html}
}

@article{holehouse_cider:_2015,
	title = {{CIDER}: {Classification} of {Intrinsically} {Disordered} {Ensemble} {Regions}},
	volume = {108},
	issn = {0006-3495},
	shorttitle = {{CIDER}},
	doi = {10.1016/j.bpj.2014.11.1260},
	language = {English},
	number = {2},
	urldate = {2017-08-30},
	journal = {Biophysical Journal},
	author = {Holehouse, Alex S. and Ahad, James and Das, Rahul K. and Pappu, Rohit V.},
	month = jan,
	year = {2015},
	pmid = {25606670},
	pages = {228a},
	file = {Full Text PDF:/home/luke/.zotero/zotero/1fr5c5dx.default/zotero/storage/I8E3A2U2/Holehouse et al. - 2015 - CIDER Classification of Intrinsically Disordered .pdf:application/pdf;Snapshot:/home/luke/.zotero/zotero/1fr5c5dx.default/zotero/storage/JECBNRJ3/S0006-3495(14)02469-2.html:text/html}
}

@article{hopp_prediction_1981,
	title = {Prediction of {Protein} {Antigenic} {Determinants} from {Amino} {Acid} {Sequences}},
	volume = {78},
	issn = {0027-8424},
	abstract = {A method is presented for locating protein antigenic determinants by analyzing amino acid sequences in order to find the point of greatest local hydrophilicity. This is accomplished by assigning each amino acid a numerical value (hydrophilicity value) and then repetitively averaging these values along the peptide chain. The point of highest local average hydrophilicity is invariably located in, or immediately adjacent to, an antigenic determinant. It was found that the prediction success rate depended on averaging group length, with hexapeptide averages yielding optimal results. The method was developed using 12 proteins for which extensive immunochemical analysis has been carried out and subsequently was used to predict antigenic determinants for the following proteins: hepatitis B surface antigen, influenza hemagglutinins, fowl plague virus hemagglutinin, human histocompatibility antigen HLA-B7, human interferons, Escherichia coli and cholera enterotoxins, ragweed allergens Ra3 and Ra5, and streptococcal M protein. The hepatitis B surface antigen sequence was synthesized by chemical means and was shown to have antigenic activity by radioimmunoassay.},
	language = {eng},
	number = {6},
	journal = {Proceedings of the National Academy of Sciences of the United States of America},
	author = {Hopp, T. P. and Woods, K. R.},
	month = jun,
	year = {1981},
	pmid = {6167991},
	pmcid = {PMC319665},
	keywords = {Amino Acid Sequence, Animals, Epitopes, Myoglobin, Oligopeptides, Protein Conformation, Proteins, Structure-Activity Relationship},
	pages = {3824--3828}
}

@article{groussin_toward_2015,
	title = {Toward {More} {Accurate} {Ancestral} {Protein} {Genotype}–{Phenotype} {Reconstructions} with the {Use} of {Species} {Tree}-{Aware} {Gene} {Trees}},
	volume = {32},
	issn = {0737-4038},
	doi = {10.1093/molbev/msu305},
	abstract = {The resurrection of ancestral proteins provides direct insight into how natural selection has shaped proteins found in nature. By tracing substitutions along a gene phylogeny, ancestral proteins can be reconstructed in silico and subsequently synthesized in vitro. This elegant strategy reveals the complex mechanisms responsible for the evolution of protein functions and structures. However, to date, all protein resurrection studies have used simplistic approaches for ancestral sequence reconstruction (ASR), including the assumption that a single sequence alignment alone is sufficient to accurately reconstruct the history of the gene family. The impact of such shortcuts on conclusions about ancestral functions has not been investigated. Here, we show with simulations that utilizing information on species history using a model that accounts for the duplication, horizontal transfer, and loss (DTL) of genes statistically increases ASR accuracy. This underscores the importance of the tree topology in the inference of putative ancestors. We validate our in silico predictions using in vitro resurrection of the LeuB enzyme for the ancestor of the Firmicutes, a major and ancient bacterial phylum. With this particular protein, our experimental results demonstrate that information on the species phylogeny results in a biochemically more realistic and kinetically more stable ancestral protein. Additional resurrection experiments with different proteins are necessary to statistically quantify the impact of using species tree-aware gene trees on ancestral protein phenotypes. Nonetheless, our results suggest the need for incorporating both sequence and DTL information in future studies of protein resurrections to accurately define the genotype–phenotype space in which proteins diversify.},
	number = {1},
	urldate = {2017-09-07},
	journal = {Molecular Biology and Evolution},
	author = {Groussin, Mathieu and Hobbs, Joanne K. and Szöllősi, Gergely J. and Gribaldo, Simonetta and Arcus, Vickery L. and Gouy, Manolo},
	month = jan,
	year = {2015},
	pages = {13--22},
	file = {Full Text PDF:/home/luke/.zotero/zotero/1fr5c5dx.default/zotero/storage/P2BRQ77U/Groussin et al. - 2015 - Toward More Accurate Ancestral Protein Genotype–Ph.pdf:application/pdf;Snapshot:/home/luke/.zotero/zotero/1fr5c5dx.default/zotero/storage/FHKEMXH4/Toward-More-Accurate-Ancestral-Protein-Genotype.html:text/html}
}

@article{sidhu_phage_2000,
	series = {Applications of {Chimeric} {Genes} and {Hybrid} {Proteins} - {Part} {C}: {Protein}-{Protein} {Interactions} and {Genomics}},
	title = {Phage {Display} for {Selection} of {Novel} {Binding} {Peptides}},
	volume = {328},
	issn = {0076-6879},
	doi = {10.1016/S0076-6879(00)28406-1},
	abstract = {Phage display, as it is practiced today for the selection of naive peptide binders, mirrors the natural immune system. A large and diverse set of peptides can be presented in a polyvalent format. Peptides that are selected from this polyvalent format bind their target in the high micromolar range. Higher affinity peptides are generated from these leads by introducing additional mutations and transferring the pepitides onto a lower valency format to allow the selection of peptides with affinities in the low micromolar to nanomolar range. Such peptides are useful reagents: they may serve as simple probes to understand molecular recognition, they may act as minimized surrogates for known or orphaned receptors, or they may even serve as lead molecules in drug design. The technology of peptide phage display has exploded in recent years. It has the ability to generate small peptides (10–20 residues long) that will bind to almost any protein with moderate to high affinity. The technology effectively mimics the immune system and even offers some advantages.},
	journal = {Methods in Enzymology},
	author = {Sidhu, Sachdev S. and Lowman, Henry B. and Cunningham, Brian C. and Wells, James A.},
	month = jan,
	year = {2000},
	pages = {333--IN5},
	file = {ScienceDirect Full Text PDF:/home/luke/.zotero/zotero/1fr5c5dx.default/zotero/storage/HQ7V23SR/Sidhu et al. - 2000 - [21] Phage display for selection of novel binding .pdf:application/pdf;ScienceDirect Snapshot:/home/luke/.zotero/zotero/1fr5c5dx.default/zotero/storage/KPA8ESCJ/S0076687900284061.html:text/html}
}

@article{breiman_random_2001,
	title = {Random {Forests}},
	volume = {45},
	number = {1},
	journal = {Machine learning},
	author = {Breiman, Leo},
	year = {2001},
	pages = {5--32},
	file = {[PDF] univ-toulouse.fr:/home/luke/.zotero/zotero/1fr5c5dx.default/zotero/storage/QNCSKP7J/Breiman - 2001 - Random forests.pdf:application/pdf;Snapshot:/home/luke/.zotero/zotero/1fr5c5dx.default/zotero/storage/CC2J4RXP/10.html:text/html}
}

@article{slomnicki_s100a6_2009,
	title = {S100A6 {Binds} {P}53 and {Affects} {Its} {Activity}},
	volume = {41},
	issn = {1357-2725},
	doi = {10.1016/j.biocel.2008.08.007},
	abstract = {S100A6 (calcyclin) is a calcium-binding protein implicated in many cellular processes and often up-regulated in cancer. Its various biological effects possibly originate from the fact that it may bind to other proteins and modulate their function by inducing conformational changes or interfering with posttranslational modifications. Thus, to elucidate the biological role of S100A6 it is important to identify its targets. Here, we report, based on affinity chromatography and co-immunoprecipitation results that S100A6 interacts with p53 in the presence of calcium ions. We investigated functional implications of the S100A6–p53 interaction by comparing various aspects of p53 activity in HEp-2 cells with either unaltered or diminished S100A6 content due to stable expression of siRNA. We found that the presence of S100A6 results in higher p53 transcriptional activity which is also reflected by higher cell susceptibility to apoptosis evoked by hydrogen peroxide. As revealed by electrophoretic mobility shift assay (EMSA) S100A6 does not affect p53 binding to DNA. On the other hand, we observed that the presence of S100A6 coincides with more efficient nuclear accumulation of p53 under stress conditions. Collectively, our results indicate that S100A6 interacts with p53 and affects its biological activity.},
	number = {4},
	journal = {The International Journal of Biochemistry \& Cell Biology},
	author = {Slomnicki, Lukasz P. and Nawrot, Barbara and Lesniak, Wieslawa},
	month = apr,
	year = {2009},
	keywords = {Calcyclin, p53, Protein–protein interaction, S100A6, siRNA},
	pages = {784--790},
	file = {ScienceDirect Full Text PDF:/home/luke/.zotero/zotero/1fr5c5dx.default/zotero/storage/6H959ZF7/Słomnicki et al. - 2009 - S100A6 binds p53 and affects its activity.pdf:application/pdf;ScienceDirect Snapshot:/home/luke/.zotero/zotero/1fr5c5dx.default/zotero/storage/H728JPJE/S1357272508003324.html:text/html}
}

@article{harms_analyzing_2010,
	series = {Nucleic acids / {Sequences} and topology},
	title = {Analyzing {Protein} {Structure} and {Function} {Using} {Ancestral} {Gene} {Reconstruction}},
	volume = {20},
	issn = {0959-440X},
	doi = {10.1016/j.sbi.2010.03.005},
	abstract = {Protein families with functionally diverse members can illuminate the structural determinants of protein function and the process by which protein structure and function evolve. To identify the key amino acid changes that differentiate one family member from another, most studies have taken a horizontal approach, swapping candidate residues between present-day family members. This approach has often been stymied, however, by the fact that shifts in function often require multiple interacting mutations; chimeric proteins are often nonfunctional, either because one lineage has amassed mutations that are incompatible with key residues that conferred a new function on other lineages, or because it lacks mutations required to support those key residues. These difficulties can be overcome by using a vertical strategy, which reconstructs ancestral genes and uses them as the appropriate background in which to study the effects of historical mutations on functional diversification. In this review, we discuss the advantages of the vertical strategy and highlight several exemplary studies that have used ancestral gene reconstruction to reveal the molecular underpinnings of protein structure, function, and evolution.},
	number = {3},
	journal = {Current Opinion in Structural Biology},
	author = {Harms, Michael J and Thornton, Joseph W},
	month = jun,
	year = {2010},
	pages = {360--366},
	file = {ScienceDirect Full Text PDF:/home/luke/.zotero/zotero/1fr5c5dx.default/zotero/storage/SEXGDZJ4/Harms and Thornton - 2010 - Analyzing protein structure and function using anc.pdf:application/pdf;ScienceDirect Snapshot:/home/luke/.zotero/zotero/1fr5c5dx.default/zotero/storage/S39G4KG7/S0959440X10000588.html:text/html}
}

@article{quinlan_bedtools:_2010,
	title = {{BEDTools}: {A} {Flexible} {Suite} of {Utilities} for {Comparing} {Genomic} {Features}},
	volume = {26},
	issn = {1367-4803},
	shorttitle = {{BEDTools}},
	doi = {10.1093/bioinformatics/btq033},
	abstract = {Motivation: Testing for correlations between different sets of genomic features is a fundamental task in genomics research. However, searching for overlaps between features with existing web-based methods is complicated by the massive datasets that are routinely produced with current sequencing technologies. Fast and flexible tools are therefore required to ask complex questions of these data in an efficient manner.Results: This article introduces a new software suite for the comparison, manipulation and annotation of genomic features in Browser Extensible Data (BED) and General Feature Format (GFF) format. BEDTools also supports the comparison of sequence alignments in BAM format to both BED and GFF features. The tools are extremely efficient and allow the user to compare large datasets (e.g. next-generation sequencing data) with both public and custom genome annotation tracks. BEDTools can be combined with one another as well as with standard UNIX commands, thus facilitating routine genomics tasks as well as pipelines that can quickly answer intricate questions of large genomic datasets.Availability and implementation: BEDTools was written in C++. Source code and a comprehensive user manual are freely available at http://code.google.com/p/bedtoolsContact:aaronquinlan@gmail.com; imh4y@virginia.eduSupplementary information:Supplementary data are available at Bioinformatics online.},
	number = {6},
	urldate = {2017-09-01},
	journal = {Bioinformatics},
	author = {Quinlan, Aaron R. and Hall, Ira M.},
	month = mar,
	year = {2010},
	pages = {841--842},
	file = {Full Text PDF:/home/luke/.zotero/zotero/1fr5c5dx.default/zotero/storage/QQ49UIHC/Quinlan and Hall - 2010 - BEDTools a flexible suite of utilities for compar.pdf:application/pdf;Snapshot:/home/luke/.zotero/zotero/1fr5c5dx.default/zotero/storage/GSRNH5WK/BEDTools-a-flexible-suite-of-utilities-for.html:text/html}
}

@article{skinner_structure_2015,
	title = {Structure {Calculation}, {Refinement} and {Validation} {Using} {CcpNmr} {Analysis}},
	volume = {71},
	copyright = {http://creativecommons.org/licenses/by/2.0/uk},
	issn = {1399-0047},
	doi = {10.1107/S1399004714026662},
	abstract = {CcpNmr Analysis provides a streamlined pipeline for both NMR chemical shift assignment and structure determination of biological macromolecules. In addition, it encompasses tools to analyse the many additional experiments that make NMR such a pivotal technique for research into complex biological questions. This report describes how CcpNmr Analysis can seamlessly link together all of the tasks in the NMR structure-determination process. It details each of the stages from generating NMR restraints [distance, dihedral, hydrogen bonds and residual dipolar couplings (RDCs)], exporting these to and subsequently re-importing them from structure-calculation software (such as the programs CYANA or ARIA) and analysing and validating the results obtained from the structure calculation to, ultimately, the streamlined deposition of the completed assignments and the refined ensemble of structures into the PDBe repository. Until recently, such solution-structure determination by NMR has been quite a laborious task, requiring multiple stages and programs. However, with the new enhancements to CcpNmr Analysis described here, this process is now much more intuitive and efficient and less error-prone.},
	language = {en},
	number = {1},
	urldate = {2017-08-31},
	journal = {Acta Crystallographica Section D: Biological Crystallography},
	author = {Skinner, S. P. and Goult, B. T. and Fogh, R. H. and Boucher, W. and Stevens, T. J. and Laue, E. D. and Vuister, G. W.},
	month = jan,
	year = {2015},
	pages = {154--161},
	file = {Full Text PDF:/home/luke/.zotero/zotero/1fr5c5dx.default/zotero/storage/MM774QS2/Skinner et al. - 2015 - Structure calculation, refinement and validation u.pdf:application/pdf;Snapshot:/home/luke/.zotero/zotero/1fr5c5dx.default/zotero/storage/97IH4QUH/paper.html:text/html}
}

@article{willats_phage_2002,
	title = {Phage {Display}: {Practicalities} and {Prospects}},
	volume = {50},
	issn = {0167-4412, 1573-5028},
	shorttitle = {Phage {Display}},
	doi = {10.1023/A:1021215516430},
	abstract = {Phage display is a molecular technique by which foreign proteins are expressed at the surface of phage particles. Such phage thereby become vehicles for expression that not only carry within them the nucleotide sequence encoding expressed proteins, but also have the capacity to replicate. Using phage display vast numbers of variant nucleotide sequences may be converted into populations of variant peptides and proteins which may be screened for desired properties. It is now some seventeen years since the first demonstration of the feasibility of this technology and the intervening years have seen an explosion in its applications. This review discusses the major uses of phage display including its use for elucidating protein interactions, molecular evolution and for the production of recombinant antibodies.},
	language = {en},
	number = {6},
	urldate = {2017-08-31},
	journal = {Plant Molecular Biology},
	author = {Willats, William G. T.},
	month = dec,
	year = {2002},
	pages = {837--854},
	file = {Full Text PDF:/home/luke/.zotero/zotero/1fr5c5dx.default/zotero/storage/EIP39S8R/Willats - 2002 - Phage display practicalities and prospects.pdf:application/pdf;Snapshot:/home/luke/.zotero/zotero/1fr5c5dx.default/zotero/storage/FD4HH476/A1021215516430.html:text/html}
}

@book{breiman_classification_1984,
	title = {Classification and {Regression} {Trees}},
	publisher = {CRC press},
	author = {Breiman, Leo and Friedman, Jerome and Stone, Charles J. and Olshen, Richard A.},
	year = {1984}
}

@article{hubbard_naccess_1993,
	title = {Naccess},
	volume = {2},
	number = {1},
	journal = {Computer Program, Department of Biochemistry and Molecular Biology, University College London},
	author = {Hubbard, Simon J. and Thornton, Janet M.},
	year = {1993}
}

@article{connelly_heat_1992,
	title = {Heat {Capacity} {Changes} and {Hydrophobic} {Interactions} in the {Binding} of {FK}506 and {Rapamycin} to the {FK}506 {Binding} {Protein}.},
	volume = {89},
	issn = {0027-8424},
	abstract = {Differential interactions among nonpolar moieties at protein/ligand interfaces, and of these nonpolar groups with water, collectively termed hydrophobic interactions, are widely believed to make important energetic contributions to the stability of protein/ligand complexes. Quantitative estimates of hydrophobic interactions, and an evaluation of their structural basis, are essential for obtaining structure-based predictions of the free energies of binding for the purpose of drug design. Two largely nonpolar, immunosuppressive agents, FK506 and rapamycin, each bind with high affinity to a common hydrophobic pocket on a small peptidylproline cis-trans isomerase known as FK506 binding protein (FKBP-12) and inhibit its activity. In an effort to elucidate the structural features of these ligands responsible for the observed energetics, we have undertaken an investigation of the thermodynamics of binding of FK506 and rapamycin to FKBP-12. Enthalpies of binding have been determined by high-precision titration calorimetry over a range of temperature, allowing estimates of heat capacity changes. By analyzing the distribution of changes in solvent-accessible surface area upon binding of FK506 to FKBP-12 from crystallographic data, it is found that 99\% of the net surface buried upon binding involves nonpolar groups. This leads to a heat capacity change of FK506 binding, normalized to the amount of nonpolar surface, of -0.40 +/- 0.02 cal.K-1.mol-1.A-2 (1 cal = 4.18 J), a value similar to that obtained for the aqueous dissolution of hydrophobic substances. Our observations are discussed in view of the general nature of hydrophobic interaction processes.},
	number = {11},
	journal = {Proceedings of the National Academy of Sciences of the United States of America},
	author = {Connelly, P R and Thomson, J A},
	month = jun,
	year = {1992},
	pmid = {1375751},
	pmcid = {PMC49171},
	pages = {4781--4785},
	file = {PubMed Central Full Text PDF:/home/luke/.zotero/zotero/1fr5c5dx.default/zotero/storage/QZPJ8WTW/Connelly and Thomson - 1992 - Heat capacity changes and hydrophobic interactions.pdf:application/pdf}
}

@article{hancq_s100a5:_2004,
	title = {S100A5: {A} {Marker} of {Recurrence} in {WHO} {Grade} {I} {Meningiomas}},
	volume = {30},
	shorttitle = {S100A5},
	number = {2},
	journal = {Neuropathology and applied neurobiology},
	author = {Hancq, Sabine and Salmon, Isabelle and Brotchi, Jacques and De Witte, Olivier and Gabius, H.-J. and Heizmann, Claus W. and Kiss, Robert and Decaestecker, Christine},
	year = {2004},
	pages = {178--187},
	file = {[PDF] researchgate.net:/home/luke/.zotero/zotero/1fr5c5dx.default/zotero/storage/72HCREQ5/Hancq et al. - 2004 - S100A5 a marker of recurrence in WHO grade I meni.pdf:application/pdf;Snapshot:/home/luke/.zotero/zotero/1fr5c5dx.default/zotero/storage/AETTNUQZ/full.html:text/html}
}

@inproceedings{ester_density-based_1996,
	title = {A {Density}-{Based} {Algorithm} for {Discovering} {Clusters} in {Large} {Spatial} {Databases} with {Noise}},
	abstract = {Clustering algorithms are attractive for the task of class identification in spatial databases. However, the application to large spatial databases rises the following requirements for clustering algorithms: minimal requirements of domain knowledge to determine the input parameters, discovery of clusters with arbitrary shape and good efficiency on large databases. The well-known clustering algorithms offer no solution to the combination of these requirements. In this paper, we present the new clustering algorithm DBSCAN relying on a density-based notion of clusters which is designed to discover clusters of arbitrary shape. DBSCAN requires only one input parameter and supports the user in determining an appropriate value for it. We performed an experimental evaluation of the effectiveness and efficiency of DBSCAN using synthetic data and real data of the SEQUOIA 2000 benchmark. The results of our experiments demonstrate that (1) DBSCAN is significantly more effective in discovering clusters of arbitrary shape than the well-known algorithm CLAR-ANS, and that (2) DBSCAN outperforms CLARANS by a factor of more than 100 in terms of efficiency.},
	publisher = {AAAI Press},
	author = {Ester, Martin and Kriegel, Hans-Peter and Sander, Jörg and Xu, Xiaowei},
	year = {1996},
	pages = {226--231},
	file = {Citeseer - Full Text PDF:/home/luke/.zotero/zotero/1fr5c5dx.default/zotero/storage/QFBQG8H4/Ester et al. - 1996 - A density-based algorithm for discovering clusters.pdf:application/pdf;Citeseer - Snapshot:/home/luke/.zotero/zotero/1fr5c5dx.default/zotero/storage/N23JNMCH/summary.html:text/html}
}

@article{wheeler_multiple_2016,
	title = {Multiple {Evolutionary} {Origins} of {Ubiquitous} {Cu}2+ and {Zn}2+ {Binding} in the {S}100 {Protein} {Family}},
	volume = {11},
	number = {10},
	journal = {PloS one},
	author = {Wheeler, Lucas C. and Donor, Micah T. and Prell, James S. and Harms, Michael J.},
	year = {2016},
	pages = {e0164740},
	file = {[HTML] plos.org:/home/luke/.zotero/zotero/1fr5c5dx.default/zotero/storage/2R26FRQ3/article.html:text/html}
}

@article{pauling_chemical_1963,
	title = {Chemical {Paleogenetics}},
	volume = {17},
	journal = {Acta chem. scand},
	author = {Pauling, Linus and Zuckerkandl, E.},
	year = {1963},
	pages = {S9--S16},
	file = {[PDF] actachemscand.org:/home/luke/.zotero/zotero/1fr5c5dx.default/zotero/storage/AFHEEFR3/Pauling and Zuckerkandl - 1963 - Chemical paleogenetics.pdf:application/pdf}
}

@article{engelman_identifying_1986,
	title = {Identifying {Nonpolar} {Transbilayer} {Helices} in {Amino} {Acid} {Sequences} of {Membrane} {Proteins}},
	volume = {15},
	doi = {10.1146/annurev.bb.15.060186.001541},
	number = {1},
	journal = {Annual Review of Biophysics and Biophysical Chemistry},
	author = {Engelman, D. M. and Steitz, T. A. and Goldman and {A.}},
	year = {1986},
	pmid = {3521657},
	pages = {321--353},
	file = {Full Text PDF:/home/luke/.zotero/zotero/1fr5c5dx.default/zotero/storage/XTIU6XMG/D M Engelman et al. - 1986 - Identifying Nonpolar Transbilayer Helices in Amino.pdf:application/pdf}
}

@article{wimley_experimentally_1996,
	title = {Experimentally {Determined} {Hydrophobicity} {Scale} for {Proteins} at {Membrane} {Interfaces}},
	volume = {3},
	copyright = {© 1996 Nature Publishing Group},
	doi = {10.1038/nsb1096-842},
	abstract = {The partitioning of membrane-active oligopeptides into membrane interfaces promotes the formation of secondary structure. A quantitative description of the coupling of structure formation to partitioning, which may provide a basis for understanding membrane protein folding and insertion, requires an appropriate free energy scale for partitioning. A complete interfacial hydrophobicity scale that includes the contribution of the peptide bond was therefore determined from the partitioning of two series of small model peptides into the interfaces of neutral (zwitterionic) phospholipid membranes. Aromatic residues are found to be especially favoured at the interface while charged residues, and the peptide bond, are disfavoured about equally. Reduction of the high cost of partitioning the peptide bond through hydrogen bonding may be important in the promotion of structure formation in the membrane interface.},
	language = {en},
	number = {10},
	urldate = {2017-08-30},
	journal = {Nature Structural \& Molecular Biology},
	author = {Wimley, William C. and White, Stephen H.},
	month = oct,
	year = {1996},
	pages = {842--848},
	file = {Full Text PDF:/home/luke/.zotero/zotero/1fr5c5dx.default/zotero/storage/5BT7RJFP/Wimley and White - 1996 - Experimentally determined hydrophobicity scale for.pdf:application/pdf;Snapshot:/home/luke/.zotero/zotero/1fr5c5dx.default/zotero/storage/7KDVCC5U/nsb1096-842.html:text/html}
}

@article{kawashima_aaindex:_2008,
	title = {{AAindex}: {Amino} {Acid} {Index} {Database}, {Progress} {Report} 2008},
	volume = {36},
	issn = {1362-4962},
	shorttitle = {{AAindex}},
	doi = {10.1093/nar/gkm998},
	abstract = {AAindex is a database of numerical indices representing various physicochemical and biochemical properties of amino acids and pairs of amino acids. We have added a collection of protein contact potentials to the AAindex as a new section. Accordingly AAindex consists of three sections now: AAindex1 for the amino acid index of 20 numerical values, AAindex2 for the amino acid substitution matrix and AAindex3 for the statistical protein contact potentials. All data are derived from published literature. The database can be accessed through the DBGET/LinkDB system at GenomeNet (http://www.genome.jp/dbget-bin/www\_bfind?aaindex) or downloaded by anonymous FTP (ftp://ftp.genome.jp/pub/db/community/aaindex/).},
	language = {eng},
	number = {Database issue},
	journal = {Nucleic Acids Research},
	author = {Kawashima, Shuichi and Pokarowski, Piotr and Pokarowska, Maria and Kolinski, Andrzej and Katayama, Toshiaki and Kanehisa, Minoru},
	year = {2008},
	pmid = {17998252},
	pmcid = {PMC2238890},
	keywords = {Amino Acids, Databases, Internet, Protein, Proteins},
	pages = {D202--205}
}

@article{olender_human_2016,
	title = {The {Human} {Olfactory} {Transcriptome}},
	volume = {17},
	issn = {1471-2164},
	doi = {10.1186/s12864-016-2960-3},
	abstract = {BACKGROUND: Olfaction is a versatile sensory mechanism for detecting thousands of volatile odorants. Although molecular basis of odorant signaling is relatively well understood considerable gaps remain in the complete charting of all relevant gene products. To address this challenge, we applied RNAseq to four well-characterized human olfactory epithelial samples and compared the results to novel and published mouse olfactory epithelium as well as 16 human control tissues. RESULTS: We identified 194 non-olfactory receptor (OR) genes that are overexpressed in human olfactory tissues vs. CONTROLS: The highest overexpression is seen for lipocalins and bactericidal/permeability-increasing (BPI)-fold proteins, which in other species include secreted odorant carriers. Mouse-human discordance in orthologous lipocalin expression suggests different mammalian evolutionary paths in this family. Of the overexpressed genes 36 have documented olfactory function while for 158 there is little or no previous such functional evidence. The latter group includes GPCRs, neuropeptides, solute carriers, transcription factors and biotransformation enzymes. Many of them may be indirectly implicated in sensory function, and {\textbackslash}textasciitilde70 \% are over expressed also in mouse olfactory epithelium, corroborating their olfactory role. Nearly 90 \% of the intact OR repertoire, and {\textbackslash}textasciitilde60 \% of the OR pseudogenes are expressed in the olfactory epithelium, with the latter showing a 3-fold lower expression. ORs transcription levels show a 1000-fold inter-paralog variation, as well as significant inter-individual differences. We assembled 160 transcripts representing 100 intact OR genes. These include 1-4 short 5' non-coding exons with considerable alternative splicing and long last exons that contain the coding region and 3' untranslated region of highly variable length. Notably, we identified 10 ORs with an intact open reading frame but with seemingly non-functional transcripts, suggesting a yet unreported OR pseudogenization mechanism. Analysis of the OR upstream regions indicated an enrichment of the homeobox family transcription factor binding sites and a consensus localization of a specific transcription factor binding site subfamily (Olf/EBF). CONCLUSIONS: We provide an overview of expression levels of ORs and auxiliary genes in human olfactory epithelium. This forms a transcriptomic view of the entire OR repertoire, and reveals a large number of over-expressed uncharacterized human non-receptor genes, providing a platform for future discovery.},
	language = {eng},
	number = {1},
	journal = {BMC genomics},
	author = {Olender, Tsviya and Keydar, Ifat and Pinto, Jayant M. and Tatarskyy, Pavlo and Alkelai, Anna and Chien, Ming-Shan and Fishilevich, Simon and Restrepo, Diego and Matsunami, Hiroaki and Gilad, Yoav and Lancet, Doron},
	month = aug,
	year = {2016},
	pmid = {27515280},
	pmcid = {PMC4982115},
	keywords = {Animals, Autoantigens, Gene Expression Profiling, Gene Expression Regulation, High-Throughput Nucleotide Sequencing, Humans, Lipocalins, Membrane Transport Proteins, Messenger, Mice, Neuropeptides, Odorant, Olfaction, Olfactory epithelium, Olfactory Mucosa, Olfactory receptor, Phylogeny, Protein Isoforms, Proteins, Pseudogenes, Receptors, RNA, RNAseq, Signal Transduction, Smell, Transcription Factors, Transcriptome},
	pages = {619}
}

@article{harms_beyond_2017,
	title = {Beyond {Sequence} {Logos}},
	author = {Harms, Michael J. and Wheeler, Lucas C. and Anderson, Jeremy},
	year = {2017}
}

@article{mcintyre_gene_2012,
	title = {Gene {Therapy} {Rescues} {Cilia} {Defects} and {Restores} {Olfactory} {Function} in a {Mammalian} {Ciliopathy} {Model}},
	volume = {18},
	number = {9},
	journal = {Nature medicine},
	author = {McIntyre, Jeremy C. and Davis, Erica E. and Joiner, Ariell and Williams, Corey L. and Tsai, I.-Chun and Jenkins, Paul M. and McEwen, Dyke P. and Zhang, Lian and Escobado, John and Thomas, Sophie and {others}},
	year = {2012},
	pages = {1423--1428},
	file = {[HTML] nih.gov:/home/luke/.zotero/zotero/1fr5c5dx.default/zotero/storage/E7XCKJQB/PMC3645984.html:text/html;Snapshot:/home/luke/.zotero/zotero/1fr5c5dx.default/zotero/storage/DNG3SWJP/nm.2860.html:text/html}
}

@article{hessa_recognition_2005,
	title = {Recognition of {Transmembrane} {Helices} by the {Endoplasmic} {Reticulum} {Translocon}},
	volume = {433},
	number = {7024},
	journal = {Nature},
	author = {Hessa, Tara and Kim, Hyun and Bihlmaier, Karl and Lundin, Carolina and {others}},
	year = {2005},
	pages = {377},
	file = {[PDF] cuny.edu:/home/luke/.zotero/zotero/1fr5c5dx.default/zotero/storage/W4XWUPHH/Hessa et al. - 2005 - Recognition of transmembrane helices by the endopl.pdf:application/pdf;Snapshot:/home/luke/.zotero/zotero/1fr5c5dx.default/zotero/storage/2T6RB22P/1.html:text/html}
}

@article{kim_musi:_2012,
	title = {{MUSI}: {An} {Integrated} {System} for {Identifying} {Multiple} {Specificity} from {Very} {Large} {Peptide} or {Nucleic} {Acid} {Data} {Sets}},
	volume = {40},
	issn = {0305-1048},
	shorttitle = {{MUSI}},
	doi = {10.1093/nar/gkr1294},
	abstract = {Peptide recognition domains and transcription factors play crucial roles in cellular signaling. They bind linear stretches of amino acids or nucleotides, respectively, with high specificity. Experimental techniques that assess the binding specificity of these domains, such as microarrays or phage display, can retrieve thousands of distinct ligands, providing detailed insight into binding specificity. In particular, the advent of next-generation sequencing has recently increased the throughput of such methods by several orders of magnitude. These advances have helped reveal the presence of distinct binding specificity classes that co-exist within a set of ligands interacting with the same target. Here, we introduce a software system called MUSI that can rapidly analyze very large data sets of binding sequences to determine the relevant binding specificity patterns. Our pipeline provides two major advances. First, it can detect previously unrecognized multiple specificity patterns in any data set. Second, it offers integrated processing of very large data sets from next-generation sequencing machines. The results are visualized as multiple sequence logos describing the different binding preferences of the protein under investigation. We demonstrate the performance of MUSI by analyzing recent phage display data for human SH3 domains as well as microarray data for mouse transcription factors.},
	number = {6},
	urldate = {2017-08-31},
	journal = {Nucleic Acids Research},
	author = {Kim, TaeHyung and Tyndel, Marc S. and Huang, Haiming and Sidhu, Sachdev S. and Bader, Gary D. and Gfeller, David and Kim, Philip M.},
	month = mar,
	year = {2012},
	pages = {e47--e47},
	file = {Full Text PDF:/home/luke/.zotero/zotero/1fr5c5dx.default/zotero/storage/J935XQBM/Kim et al. - 2012 - MUSI an integrated system for identifying multipl.pdf:application/pdf;Snapshot:/home/luke/.zotero/zotero/1fr5c5dx.default/zotero/storage/ZVMEJJVC/MUSI-an-integrated-system-for-identifying-multiple.html:text/html}
}

@article{bennett_odor-evoked_2010,
	title = {Odor-{Evoked} {Gene} {Regulation} and {Visualization} in {Olfactory} {Receptor} {Neurons}},
	volume = {43},
	number = {4},
	journal = {Molecular and Cellular Neuroscience},
	author = {Bennett, Mosi K. and Kulaga, Heather M. and Reed, Randall R.},
	year = {2010},
	pages = {353--362},
	file = {[HTML] sciencedirect.com:/home/luke/.zotero/zotero/1fr5c5dx.default/zotero/storage/X5PQCF35/S1044743110000035.html:text/html}
}

@article{joo_amino_2014,
	title = {An {Amino} {Acid} {Code} for β-{Sheet} {Packing} {Structure}},
	volume = {82},
	issn = {0887-3585},
	doi = {10.1002/prot.24569},
	abstract = {To understand the relationship between protein sequence and structure, this work extends the knob-socket model in an investigation of β-sheet packing. Over a comprehensive set of β-sheet folds, the contacts between residues were used to identify packing cliques: sets of residues that all contact each other. These packing cliques were then classified based on size and contact order. From this analysis, the 2 types of 4 residue packing cliques necessary to describe β-sheet packing were characterized. Both occur between 2 adjacent hydrogen bonded β-strands. First, defining the secondary structure packing within β-sheets, the combined socket or XY:HG pocket consists of 4 residues i,i+2 on one strand and j,j+2 on the other. Second, characterizing the tertiary packing between β-sheets, the knob-socket XY:H+B consists of a 3 residue XY:H socket (i,i+2 on one strand and j on the other) packed against a knob B residue (residue k distant in sequence). Depending on the packing depth of the knob B residue, 2 types of knob-sockets are found: side-chain and main-chain sockets. The amino acid composition of the pockets and knob-sockets reveal the sequence specificity of β-sheet packing. For β-sheet formation, the XY:HG pocket clearly shows sequence specificity of amino acids. For tertiary packing, the XY:H+B side-chain and main-chain sockets exhibit distinct amino acid preferences at each position. These relationships define an amino acid code for β-sheet structure and provide an intuitive topological mapping of β-sheet packing.},
	number = {9},
	journal = {Proteins},
	author = {Joo, Hyun and Tsai, Jerry},
	month = sep,
	year = {2014},
	pmid = {24668690},
	pmcid = {PMC4342057},
	pages = {2128--2140},
	file = {PubMed Central Full Text PDF:/home/luke/.zotero/zotero/1fr5c5dx.default/zotero/storage/C7RE5RIT/Joo and Tsai - 2014 - An Amino Acid Code for β-sheet Packing Structure.pdf:application/pdf}
}

@article{jones_rapid_1992,
	title = {The {Rapid} {Generation} of {Mutation} {Data} {Matrices} from {Protein} {Sequences}},
	volume = {8},
	issn = {1367-4803},
	doi = {10.1093/bioinformatics/8.3.275},
	abstract = {An efficient means for generating mutation data matrices from large numbers of protein sequences is presented here. By means of an approximate peptide-based sequence comparison algorithm, the set sequences are clustered at the 85\% identity level. The closest relating pairs of sequences are aligned, and observed amino acid exchanges tallied in a matrix. The raw mutation frequency matrix is processed in a similar way to that described by Dayhoffet al. (1978), and so the resulting matrices may be easily used in current sequence analysis applications, in place of the standard mutation data matrices, which have not been updated for 13 years. The method is fast enough to process the entire SWISS-PROT databank in 20 h on a Sun SPARCstation 1, and is fast enough to generate a matrix from a specific family or class of proteins in minutes. Differences observed between our 250 PAM mutation data matrix and the matrix calculated by Dayhoff et al. are briefly discussed.},
	number = {3},
	urldate = {2017-09-06},
	journal = {Bioinformatics},
	author = {Jones, David T. and Taylor, William R. and Thornton, Janet M.},
	month = jun,
	year = {1992},
	pages = {275--282},
	file = {Snapshot:/home/luke/.zotero/zotero/1fr5c5dx.default/zotero/storage/3E8NMTX5/The-rapid-generation-of-mutation-data-matrices.html:text/html}
}

@article{pedregosa_scikit-learn:_2011,
	title = {Scikit-{Learn}: {Machine} {Learning} in {Python}},
	volume = {12},
	shorttitle = {Scikit-{Learn}},
	abstract = {Scikit-learn is a Python module integrating a wide range of state-of-the-art machine learning algorithms for medium-scale supervised and unsupervised problems. This package focuses on bringing machine learning to non-specialists using a general-purpose high-level language. Emphasis is put on ease of use, performance, documentation, and API consistency. It has minimal dependencies and is distributed under the simplified BSD license, encouraging its use in both academic and commercial settings. Source code, binaries, and documentation can be downloaded from http://scikit-learn.sourceforge.net.},
	journal = {Journal of Machine Learning Research},
	author = {Pedregosa, Fabian and Varoquaux, Gaël and Gramfort, Alexandre and Michel, Vincent and Thirion, Bertrand and Grisel, Olivier and Blondel, Mathieu and Prettenhofer, Peter and Weiss, Ron and Dubourg, Vincent and Vanderplas, Jake and Passos, Alexandre and Cournapeau, David and Brucher, Matthieu and Perrot, Matthieu and Duchesnay, Édouard},
	year = {2011},
	pages = {2825--2830},
	file = {Scikit-learn\: Machine Learning in Python:/home/luke/.zotero/zotero/1fr5c5dx.default/zotero/storage/JSTIG7CQ/Pedregosa et al. - 2011 - Scikit-learn Machine Learning in Python.pdf:application/pdf}
}

@article{richards_areas_1977,
	title = {Areas, {Volumes}, {Packing} and {Protein} {Structure}},
	volume = {6},
	issn = {0084-6589},
	doi = {10.1146/annurev.bb.06.060177.001055},
	language = {eng},
	journal = {Annual Review of Biophysics and Bioengineering},
	author = {Richards, F. M.},
	year = {1977},
	pmid = {326146},
	keywords = {Amino Acids, Hydrogen Bonding, Models, Molecular Weight, Protein Conformation, Protein Denaturation, Ribonucleases, Solvents, Structural, Structure-Activity Relationship, Surface Properties, Thermodynamics, Water},
	pages = {151--176}
}

@article{chou_empirical_1978,
	title = {Empirical {Predictions} of {Protein} {Conformation}},
	volume = {47},
	issn = {0066-4154},
	doi = {10.1146/annurev.bi.47.070178.001343},
	language = {eng},
	journal = {Annual Review of Biochemistry},
	author = {Chou, P. Y. and Fasman, G. D.},
	year = {1978},
	pmid = {354496},
	keywords = {Amino Acid Sequence, Coliphages, Macromolecular Substances, Models, Muramidase, Optical Rotatory Dispersion, Protein Conformation, Structural, X-Ray Diffraction},
	pages = {251--276}
}

@article{martinez_convergent_2007,
	title = {Convergent {Algorithms} for {Protein} {Structural} {Alignment}},
	volume = {8},
	issn = {1471-2105},
	doi = {10.1186/1471-2105-8-306},
	abstract = {Many algorithms exist for protein structural alignment, based on internal protein coordinates or on explicit superposition of the structures. These methods are usually successful for detecting structural similarities. However, current practical methods are seldom supported by convergence theories. In particular, although the goal of each algorithm is to maximize some scoring function, there is no practical method that theoretically guarantees score maximization. A practical algorithm with solid convergence properties would be useful for the refinement of protein folding maps, and for the development of new scores designed to be correlated with functional similarity.},
	journal = {BMC Bioinformatics},
	author = {Martínez, Leandro and Andreani, Roberto and Martínez, José Mario},
	month = aug,
	year = {2007},
	pages = {306},
	annote = {Pages 306 in PDF},
	file = {Full Text PDF:/home/luke/.zotero/zotero/1fr5c5dx.default/zotero/storage/XQWK393Q/Martínez et al. - 2007 - Convergent algorithms for protein structural align.pdf:application/pdf;Snapshot:/home/luke/.zotero/zotero/1fr5c5dx.default/zotero/storage/8BIRCHWH/1471-2105-8-306.html:text/html}
}

@article{frishman_knowledge-based_1995,
	title = {Knowledge-{Based} {Protein} {Secondary} {Structure} {Assignment}},
	volume = {23},
	issn = {1097-0134},
	doi = {10.1002/prot.340230412},
	abstract = {We have developed an automatic algorithm STRIDE for protein secondary structure assignment from atomic coordinates based on the combined use of hydrogen bond energy and statistically derived backbone torsional angle information. Parameters of the pattern recognition procedure were optimized using designations provided by the crystallographers as a standard-of-truth. Comparison to the currently most widely used technique DSSP by Kabsch and Sander (Biopolymers 22:2577-2637, 1983) shows that STRIDE and DSSP assign secondary structural states in 58 and 31\% of 226 protein chains in our data sample, respectively, in greater agreement with the specific residue-by-residue definitions provided by the discoverers of the structures while in 11\% of the chains, the assignments are the same. STRIDE delineates every 11th helix and every 32nd strand more in accord with published assignments. © 1995 Wiley-Liss, Inc.},
	language = {en},
	number = {4},
	journal = {Proteins: Structure, Function, and Bioinformatics},
	author = {Frishman, Dmitrij and Argos, Patrick},
	month = dec,
	year = {1995},
	keywords = {hydrogen bond, protein structure analysis, torsional angle, α-helix, β-sheet},
	pages = {566--579},
	file = {Snapshot:/home/luke/.zotero/zotero/1fr5c5dx.default/zotero/storage/KX6ZBQST/abstract.html:text/html}
}

@article{kyte_simple_1982,
	title = {A {Simple} {Method} for {Displaying} the {Hydropathic} {Character} of a {Protein}},
	volume = {157},
	issn = {0022-2836},
	language = {eng},
	number = {1},
	journal = {Journal of Molecular Biology},
	author = {Kyte, J. and Doolittle, R. F.},
	month = may,
	year = {1982},
	pmid = {7108955},
	keywords = {Amino Acids, Amino Acid Sequence, Animals, Bacteriorhodopsins, Chymotrypsinogen, L-Lactate Dehydrogenase, Membrane Proteins, Methods, Proteins, Water},
	pages = {105--132}
}

@article{bhattacharyya_domains_2006,
	title = {Domains, {Motifs}, and {Scaffolds}: {The} {Role} of {Modular} {Interactions} in the {Evolution} and {Wiring} of {Cell} {Signaling} {Circuits}},
	volume = {75},
	shorttitle = {Domains, {Motifs}, and {Scaffolds}},
	url = {https://doi.org/10.1146/annurev.biochem.75.103004.142710},
	doi = {10.1146/annurev.biochem.75.103004.142710},
	abstract = {AbstractLiving cells display complex signal processing behaviors, many of which are mediated by networks of proteins specialized for signal transduction. Here we focus on the question of how the remarkably diverse array of eukaryotic signaling circuits may have evolved. Many of the mechanisms that connect signaling proteins into networks are highly modular: The core catalytic activity of a signaling protein is physically and functionally separable from molecular domains or motifs that determine its linkage to both inputs and outputs. This high degree of modularity may make these systems more evolvable—in principle, novel circuits, and therefore highly innovative regulatory behaviors, can arise from relatively simple genetic events such as recombination, deletion, or insertion. In support of this hypothesis, recent studies show that such modular systems can be exploited to engineer nonnatural signaling proteins and pathways with novel behavior.},
	number = {1},
	journal = {Annual Review of Biochemistry},
	author = {Bhattacharyya, Roby P. and Reményi, Attila and Yeh, Brian J. and Lim, Wendell A.},
	year = {2006},
	pmid = {16756506},
	pages = {655--680},
	file = {Full Text PDF:/home/luke/.zotero/zotero/1fr5c5dx.default/zotero/storage/C3EPSEUQ/Bhattacharyya et al. - 2006 - Domains, Motifs, and Scaffolds The Role of Modula.pdf:application/pdf}
}

@article{zarrinpar_optimization_2003,
	title = {Optimization of specificity in a cellular protein interaction network by negative selection},
	volume = {426},
	copyright = {© 2003 Nature Publishing Group},
	issn = {0028-0836},
	url = {http://www.nature.com/nature/journal/v426/n6967/full/nature02178.html?foxtrotcallback=true},
	doi = {10.1038/nature02178},
	abstract = {Most proteins that participate in cellular signalling networks contain modular protein-interaction domains. Multiple versions of such domains are present within a given organism: the yeast proteome, for example, contains 27 different Src homology 3 (SH3) domains. This raises the potential problem of cross-reaction. It is generally thought that isolated domain–ligand pairs lack sufficient information to encode biologically unique interactions, and that specificity is instead encoded by the context in which the interaction pairs are presented. Here we show that an isolated peptide ligand from the yeast protein Pbs2 recognizes its biological partner, the SH3 domain from Sho1, with near-absolute specificity—no other SH3 domain present in the yeast genome cross-reacts with the Pbs2 peptide, in vivo or in vitro. Such high specificity, however, is not observed in a set of non-yeast SH3 domains, and Pbs2 motif variants that cross-react with other SH3 domains confer a fitness defect, indicating that the Pbs2 motif might have been optimized to minimize interaction with competing domains specifically found in yeast. System-wide negative selection is a subtle but powerful evolutionary mechanism to optimize specificity within an interaction network composed of overlapping recognition elements.},
	language = {en},
	number = {6967},
	urldate = {2017-10-03},
	journal = {Nature},
	author = {Zarrinpar, Ali and Park, Sang-Hyun and Lim, Wendell A.},
	month = dec,
	year = {2003},
	pages = {676--680},
	file = {Full Text PDF:/home/luke/.zotero/zotero/1fr5c5dx.default/zotero/storage/XJENUQS5/Zarrinpar et al. - 2003 - Optimization of specificity in a cellular protein .pdf:application/pdf;Snapshot:/home/luke/.zotero/zotero/1fr5c5dx.default/zotero/storage/S8ETIZAG/nature02178.html:text/html}
}

@article{ekman_what_2006,
	title = {What properties characterize the hub proteins of the protein-protein interaction network of {Saccharomyces} cerevisiae?},
	volume = {7},
	issn = {1465-6906},
	url = {https://www.ncbi.nlm.nih.gov/pmc/articles/PMC1779539/},
	doi = {10.1186/gb-2006-7-6-r45},
	abstract = {An analysis of hubs (proteins with many interactors) and non-hubs in the S. cerevisiae protein interaction network shows that hub proteins are enriched with multiple and repeated domains.},
	number = {6},
	journal = {Genome Biology},
	author = {Ekman, Diana and Light, Sara and Björklund, Åsa K and Elofsson, Arne},
	year = {2006},
	pmid = {16780599},
	pmcid = {PMC1779539},
	pages = {R45},
	file = {PubMed Central Full Text PDF:/home/luke/.zotero/zotero/1fr5c5dx.default/zotero/storage/N3HIT3NB/Ekman et al. - 2006 - What properties characterize the hub proteins of t.pdf:application/pdf}
}

@article{he_why_2006,
	title = {Why {Do} {Hubs} {Tend} to {Be} {Essential} in {Protein} {Networks}?},
	volume = {2},
	issn = {1553-7404},
	url = {http://journals.plos.org/plosgenetics/article?id=10.1371/journal.pgen.0020088},
	doi = {10.1371/journal.pgen.0020088},
	abstract = {The protein–protein interaction (PPI) network has a small number of highly connected protein nodes (known as hubs) and many poorly connected nodes. Genome-wide studies show that deletion of a hub protein is more likely to be lethal than deletion of a non-hub protein, a phenomenon known as the centrality-lethality rule. This rule is widely believed to reflect the special importance of hubs in organizing the network, which in turn suggests the biological significance of network architectures, a key notion of systems biology. Despite the popularity of this explanation, the underlying cause of the centrality-lethality rule has never been critically examined. We here propose the concept of essential PPIs, which are PPIs that are indispensable for the survival or reproduction of an organism. Our network analysis suggests that the centrality-lethality rule is unrelated to the network architecture, but is explained by the simple fact that hubs have large numbers of PPIs, therefore high probabilities of engaging in essential PPIs. We estimate that {\textasciitilde} 3\% of PPIs are essential in the yeast, accounting for {\textasciitilde} 43\% of essential genes. As expected, essential PPIs are evolutionarily more conserved than nonessential PPIs. Considering the role of essential PPIs in determining gene essentiality, we find the yeast PPI network functionally more robust than random networks, yet far less robust than the potential optimum. These and other findings provide new perspectives on the biological relevance of network structure and robustness.},
	number = {6},
	urldate = {2017-10-04},
	journal = {PLOS Genetics},
	author = {He, Xionglei and Zhang, Jianzhi},
	month = jun,
	year = {2006},
	keywords = {Fungal evolution, Genetic networks, network analysis, Protein interaction networks, Protein interactions, Scale-free networks, Systems biology, Yeast},
	pages = {e88},
	file = {Full Text PDF:/home/luke/.zotero/zotero/1fr5c5dx.default/zotero/storage/49KIDURZ/He and Zhang - 2006 - Why Do Hubs Tend to Be Essential in Protein Networ.pdf:application/pdf;Snapshot:/home/luke/.zotero/zotero/1fr5c5dx.default/zotero/storage/J9NVBVID/article.html:text/html}
}

@article{bertolazzi_functional_2013,
	title = {On the functional and structural characterization of hubs in protein-protein interaction networks},
	volume = {31},
	issn = {1873-1899},
	doi = {10.1016/j.biotechadv.2012.12.002},
	abstract = {A number of interesting issues have been addressed on biological networks about their global and local properties. The connection between the topological properties of proteins in Protein-Protein Interaction (PPI) networks and their biological relevance has been investigated focusing on hubs, i.e. proteins with a large number of interacting partners. We will survey the literature trying to answer the following questions: Do hub proteins have special biological properties? Do they tend to be more essential than non-hub proteins? Are they more evolutionarily conserved? Do they play a central role in modular organization of the protein interaction network? Are there structural properties that characterize hub proteins?},
	language = {eng},
	number = {2},
	journal = {Biotechnology Advances},
	author = {Bertolazzi, Paola and Bock, Mary Ellen and Guerra, Concettina},
	month = apr,
	year = {2013},
	pmid = {23228981},
	keywords = {Databases, Protein, Evolution, Molecular, Protein Interaction Mapping, Protein Interaction Maps, Proteins, Protein Structure, Tertiary},
	pages = {274--286}
}

@article{han_evidence_2004,
	title = {Evidence for dynamically organized modularity in the yeast protein-protein interaction network},
	volume = {430},
	issn = {1476-4687},
	doi = {10.1038/nature02555},
	abstract = {In apparently scale-free protein-protein interaction networks, or 'interactome' networks, most proteins interact with few partners, whereas a small but significant proportion of proteins, the 'hubs', interact with many partners. Both biological and non-biological scale-free networks are particularly resistant to random node removal but are extremely sensitive to the targeted removal of hubs. A link between the potential scale-free topology of interactome networks and genetic robustness seems to exist, because knockouts of yeast genes encoding hubs are approximately threefold more likely to confer lethality than those of non-hubs. Here we investigate how hubs might contribute to robustness and other cellular properties for protein-protein interactions dynamically regulated both in time and in space. We uncovered two types of hub: 'party' hubs, which interact with most of their partners simultaneously, and 'date' hubs, which bind their different partners at different times or locations. Both in silico studies of network connectivity and genetic interactions described in vivo support a model of organized modularity in which date hubs organize the proteome, connecting biological processes--or modules--to each other, whereas party hubs function inside modules.},
	language = {eng},
	number = {6995},
	journal = {Nature},
	author = {Han, Jing-Dong J. and Bertin, Nicolas and Hao, Tong and Goldberg, Debra S. and Berriz, Gabriel F. and Zhang, Lan V. and Dupuy, Denis and Walhout, Albertha J. M. and Cusick, Michael E. and Roth, Frederick P. and Vidal, Marc},
	month = jul,
	year = {2004},
	pmid = {15190252},
	keywords = {Computer Simulation, Fungal Proteins, Genes, Fungal, Models, Biological, Protein Binding, Yeasts},
	pages = {88--93}
}

@article{peleg_evolution_2014,
	title = {Evolution of {Specificity} in {Protein}-{Protein} {Interactions}},
	volume = {107},
	issn = {0006-3495},
	url = {https://www.ncbi.nlm.nih.gov/pmc/articles/PMC4190652/},
	doi = {10.1016/j.bpj.2014.08.004},
	abstract = {Hub proteins are proteins that maintain promiscuous molecular recognition. Because they are reported to play essential roles in cellular control, there has been a special interest in the study of their structural and functional properties, yet the mechanisms by which they evolve to maintain functional interactions are poorly understood. By combining biophysical simulations of coarse-grained proteins and analysis of proteins-complex crystallographic structures, we seek to elucidate those mechanisms. We focus on two types of hub proteins: Multi hubs, which interact with their partners through different interfaces, and Singlish hubs, which do so through a single interface. We show that loss of structural stability is required for the evolution of protein-protein-interaction (PPI) networks, and it is more profound in Singlish hub systems. In addition, different ratios of hydrophobic to electrostatic interfacial amino acids are shown to support distinct network topologies (i.e., Singlish and Multi systems), and therefore underlie a fundamental design principle of PPI in a crowded environment. We argue that the physical nature of hydrophobic and electrostatic interactions, in particular, their favoring of either same-type interactions (hydrophobic-hydrophobic), or opposite-type interactions (negatively-positively charged) plays a key role in maintaining the network topology while allowing the protein amino acid sequence to evolve.},
	number = {7},
	journal = {Biophysical Journal},
	author = {Peleg, Orit and Choi, Jeong-Mo and Shakhnovich, Eugene I.},
	month = oct,
	year = {2014},
	pmid = {25296322},
	pmcid = {PMC4190652},
	pages = {1686--1696},
	file = {PubMed Central Full Text PDF:/home/luke/.zotero/zotero/1fr5c5dx.default/zotero/storage/95ZV3CKS/Peleg et al. - 2014 - Evolution of Specificity in Protein-Protein Intera.pdf:application/pdf}
}

@article{uchikoga_specificity_2016,
	title = {Specificity of broad protein interaction surfaces for proteins with multiple binding partners},
	volume = {13},
	issn = {2189-4779},
	url = {https://www.ncbi.nlm.nih.gov/pmc/articles/PMC5042157/},
	doi = {10.2142/biophysico.13.0_105},
	abstract = {Analysis of protein-protein interaction networks has revealed the presence of proteins with multiple interaction ligand proteins, such as hub proteins. For such proteins, multiple ligands would be predicted as interacting partners when predicting all-to-all protein-protein interactions (PPIs). In this work, to obtain a better understanding of PPI mechanisms, we focused on protein interaction surfaces, which differ between protein pairs. We then performed rigid-body docking to obtain information of interfaces of a set of decoy structures, which include many possible interaction surfaces between a certain protein pair. Then, we investigated the specificity of sets of decoy interactions between true binding partners in each case of alpha-chymotrypsin, actin, and cyclin-dependent kinase 2 as test proteins having multiple true binding partners. To observe differences in interaction surfaces of docking decoys, we introduced broad interaction profiles (BIPs), generated by assembling interaction profiles of decoys for each protein pair. After cluster analysis, the specificity of BIPs of true binding partners was observed for each receptor. We used two types of BIPs: those involved in amino acid sequences (BIP-seqs) and those involved in the compositions of interacting amino acid residue pairs (BIP-AAs). The specificity of a BIP was defined as the number of group members including all true binding partners. We found that BIP-AA cases were more specific than BIP-seq cases. These results indicated that the composition of interacting amino acid residue pairs was sufficient for determining the properties of protein interaction surfaces.},
	journal = {Biophysics and Physicobiology},
	author = {Uchikoga, Nobuyuki and Matsuzaki, Yuri and Ohue, Masahito and Akiyama, Yutaka},
	month = jul,
	year = {2016},
	pmid = {27924264},
	pmcid = {PMC5042157},
	pages = {105--115},
	file = {PubMed Central Full Text PDF:/home/luke/.zotero/zotero/1fr5c5dx.default/zotero/storage/5CE3NV5Z/Uchikoga et al. - 2016 - Specificity of broad protein interaction surfaces .pdf:application/pdf}
}

@article{batada_evolutionary_2006,
	title = {Evolutionary and {Physiological} {Importance} of {Hub} {Proteins}},
	volume = {2},
	issn = {1553-7358},
	url = {http://journals.plos.org/ploscompbiol/article?id=10.1371/journal.pcbi.0020088},
	doi = {10.1371/journal.pcbi.0020088},
	abstract = {It has been claimed that proteins with more interaction partners (hubs) are both physiologically more important (i.e., less dispensable) and, owing to an assumed high density of binding sites, slow evolving. Not all analyses, however, support these results, probably because of biased and less-than reliable global protein interaction data. Here we provide the first examination of these issues using a comprehensive literature-curated dataset of well-substantiated protein interactions in Saccharomyces cerevisiae. Whereas use of less reliable yeast two-hybrid data alone can reject the possibility that local connectivity correlates with measures of dispensability, in higher quality datasets a relatively robust correlation is observed. In contrast, local connectivity does not correlate with the rate of protein evolution even in reliable datasets. This perhaps surprising lack of correlation with evolutionary rate appears in part to arise from the fact that hub proteins do not have a higher density of residues associated with binding. However, hub proteins do have at least one other set of unusual features, namely rapid turnover and regulation, as manifest in high mRNA decay rates and a large number of phosphorylation sites. This, we suggest, is an adaptation to minimize unwanted activation of pathways that might be mediated by adventitious binding to hubs, were they to actively persist longer than required at any given time point. We conclude that hub proteins are more important for cellular growth rate and under tight regulation but are not slow evolving.},
	number = {7},
	urldate = {2017-10-04},
	journal = {PLOS Computational Biology},
	author = {Batada, Nizar N. and Hurst, Laurence D. and Tyers, Mike},
	month = jul,
	year = {2006},
	keywords = {Evolutionary rate, Fungal evolution, molecular evolution, phosphorylation, Protein interaction networks, Protein interactions, Saccharomyces cerevisiae, Scale-free networks},
	pages = {e88},
	file = {Full Text PDF:/home/luke/.zotero/zotero/1fr5c5dx.default/zotero/storage/WZJR4QFW/Batada et al. - 2006 - Evolutionary and Physiological Importance of Hub P.pdf:application/pdf;Snapshot:/home/luke/.zotero/zotero/1fr5c5dx.default/zotero/storage/FREI5ZZX/article.html:text/html}
}

@article{voordeckers_how_2015,
	series = {Systems biology • {Nanobiotechnology}},
	title = {How do regulatory networks evolve and expand throughout evolution?},
	volume = {34},
	issn = {0958-1669},
	url = {http://www.sciencedirect.com/science/article/pii/S0958166915000208},
	doi = {10.1016/j.copbio.2015.02.001},
	abstract = {Throughout evolution, regulatory networks need to expand and adapt to accommodate novel genes and gene functions. However, the molecular details explaining how gene networks evolve remain largely unknown. Recent studies demonstrate that changes in transcription factors contribute to the evolution of regulatory networks. In particular, duplication of transcription factors followed by specific mutations in their DNA-binding or interaction domains propels the divergence and emergence of new networks. The innate promiscuity and modularity of regulatory networks contributes to their evolvability: duplicated promiscuous regulators and their target promoters can acquire mutations that lead to gradual increases in specificity, allowing neofunctionalization or subfunctionalization.},
	number = {Supplement C},
	journal = {Current Opinion in Biotechnology},
	author = {Voordeckers, Karin and Pougach, Ksenia and Verstrepen, Kevin J},
	month = aug,
	year = {2015},
	pages = {180--188},
	file = {ScienceDirect Full Text PDF:/home/luke/.zotero/zotero/1fr5c5dx.default/zotero/storage/6VS63543/Voordeckers et al. - 2015 - How do regulatory networks evolve and expand throu.pdf:application/pdf;ScienceDirect Snapshot:/home/luke/.zotero/zotero/1fr5c5dx.default/zotero/storage/M3DI4QET/S0958166915000208.html:text/html}
}

@article{prudhomme_emerging_2007,
	title = {Emerging principles of regulatory evolution},
	volume = {104},
	issn = {0027-8424, 1091-6490},
	url = {http://www.pnas.org/content/104/suppl_1/8605},
	doi = {10.1073/pnas.0700488104},
	abstract = {Understanding the genetic and molecular mechanisms governing the evolution of morphology is a major challenge in biology. Because most animals share a conserved repertoire of body-building and -patterning genes, morphological diversity appears to evolve primarily through changes in the deployment of these genes during development. The complex expression patterns of developmentally regulated genes are typically controlled by numerous independent cis-regulatory elements (CREs). It has been proposed that morphological evolution relies predominantly on changes in the architecture of gene regulatory networks and in particular on functional changes within CREs. Here, we discuss recent experimental studies that support this hypothesis and reveal some unanticipated features of how regulatory evolution occurs. From this growing body of evidence, we identify three key operating principles underlying regulatory evolution, that is, how regulatory evolution: (i) uses available genetic components in the form of preexisting and active transcription factors and CREs to generate novelty; (ii) minimizes the penalty to overall fitness by introducing discrete changes in gene expression; and (iii) allows interactions to arise among any transcription factor and downstream CRE. These principles endow regulatory evolution with a vast creative potential that accounts for both relatively modest morphological differences among closely related species and more profound anatomical divergences among groups at higher taxonomical levels.},
	language = {en},
	number = {suppl 1},
	urldate = {2017-10-04},
	journal = {Proceedings of the National Academy of Sciences},
	author = {Prud'homme, Benjamin and Gompel, Nicolas and Carroll, Sean B.},
	month = may,
	year = {2007},
	pmid = {17494759},
	keywords = {body plan, cis-regulation, Pigmentation, pleiotropy, transcription},
	pages = {8605--8612},
	file = {Full Text PDF:/home/luke/.zotero/zotero/1fr5c5dx.default/zotero/storage/HWXB4ZHU/Prud'homme et al. - 2007 - Emerging principles of regulatory evolution.pdf:application/pdf;Snapshot:/home/luke/.zotero/zotero/1fr5c5dx.default/zotero/storage/7CW72TEM/8605.html:text/html}
}

@article{teyra_elucidation_2012,
	title = {Elucidation of the binding preferences of peptide recognition modules: {SH}3 and {PDZ} domains},
	volume = {586},
	issn = {1873-3468},
	shorttitle = {Elucidation of the binding preferences of peptide recognition modules},
	doi = {10.1016/j.febslet.2012.05.043},
	abstract = {Peptide-binding domains play a critical role in regulation of cellular processes by mediating protein interactions involved in signalling. In recent years, the development of large-scale technologies has enabled exhaustive studies on the peptide recognition preferences for a number of peptide-binding domain families. These efforts have provided significant insights into the binding specificities of these modular domains. Many research groups have taken advantage of this unprecedented volume of specificity data and have developed a variety of new algorithms for the prediction of binding specificities of peptide-binding domains and for the prediction of their natural binding targets. This knowledge has also been applied to the design of synthetic peptide-binding domains in order to rewire protein-protein interaction networks. Here, we describe how these experimental technologies have impacted on our understanding of peptide-binding domain specificities and on the elucidation of their natural ligands. We discuss SH3 and PDZ domains as well characterized examples, and we explore the feasibility of expanding high-throughput experiments to other peptide-binding domains.},
	language = {eng},
	number = {17},
	journal = {FEBS letters},
	author = {Teyra, Joan and Sidhu, Sachdev S. and Kim, Philip M.},
	month = aug,
	year = {2012},
	pmid = {22691579},
	keywords = {Algorithms, Amino Acid Motifs, Animals, Artificial Intelligence, Biophysics, Humans, Mice, PDZ Domains, Peptides, Phylogeny, Protein Binding, Protein Interaction Mapping, Protein Structure, Tertiary, Proteomics, Signal transduction, src Homology Domains},
	pages = {2631--2637}
}

@article{slattery_cofactor_2011,
	title = {Cofactor binding evokes latent differences in {DNA} binding specificity between {Hox} proteins},
	volume = {147},
	issn = {0092-8674},
	url = {https://www.ncbi.nlm.nih.gov/pmc/articles/PMC3319069/},
	doi = {10.1016/j.cell.2011.10.053},
	abstract = {Members of transcription factor families typically have similar DNA binding specificities yet execute unique functions in vivo. Transcription factors often bind DNA as multiprotein complexes, raising the possibility that complex formation might modify their DNA binding specificities. To test this hypothesis, we developed an experimental and computational platform, SELEX-seq, that can be used to determine the relative affinities to any DNA sequence for any transcription factor complex. Applying this method to all eight Drosophila Hox proteins, we show that they obtain novel recognition properties when they bind DNA with the dimeric cofactor Extradenticle-Homothorax (Exd). Exd-Hox specificities group into three main classes that obey Hox gene collinearity rules and DNA structure predictions suggest that anterior and posterior Hox proteins prefer DNA sequences with distinct minor groove topographies. Together, these data suggest that emergent DNA recognition properties revealed by interactions with cofactors contribute to transcription factor specificities in vivo.},
	number = {6},
	journal = {Cell},
	author = {Slattery, Matthew and Riley, Todd and Liu, Peng and Abe, Namiko and Gomez-Alcala, Pilar and Dror, Iris and Zhou, Tianyin and Rohs, Remo and Honig, Barry and Bussemaker, Harmen J. and Mann, Richard S.},
	month = dec,
	year = {2011},
	pmid = {22153072},
	pmcid = {PMC3319069},
	pages = {1270--1282},
	file = {PubMed Central Full Text PDF:/home/luke/.zotero/zotero/1fr5c5dx.default/zotero/storage/WN3T257S/Slattery et al. - 2011 - Cofactor binding evokes latent differences in DNA .pdf:application/pdf}
}

@article{des_marais_escape_2008,
	title = {Escape from adaptive conflict after duplication in an anthocyanin pathway gene},
	volume = {454},
	copyright = {© 2008 Nature Publishing Group},
	issn = {0028-0836},
	url = {https://www.nature.com/nature/journal/v454/n7205/full/nature07092.html},
	doi = {10.1038/nature07092},
	abstract = {Gene duplications have been recognized as an important source of evolutionary innovation and adaptation since at least Haldane, and their varying fates may partly explain the vast disparity in observed genome sizes. The expected fates of most gene duplications involve primarily non-adaptive substitutions leading to either non-functionalization of one duplicate copy or subfunctionalization, neither of which yields novel function. A significant evolutionary problem is thus elucidating the mechanisms of adaptive evolutionary change leading to evolutionary novelty. Currently, the most widely recognized adaptive process involving gene duplication is neo-functionalization (NEO-F), in which one copy undergoes directional selection to perform a novel function after duplication. An alternative, but understudied, adaptive fate that has been proposed is escape from adaptive conflict (EAC), in which a single-copy gene is selected to perform a novel function while maintaining its ancestral function. This gene is constrained from improving either novel or ancestral function because of detrimental pleiotropic effects on the other function. After duplication, one copy is free to improve novel function, whereas the other is selected to improve ancestral function. Here we first present two criteria that can be used to distinguish NEO-F from EAC. Using both tests for positive selection and assays of enzyme function, we then demonstrate that adaptive evolutionary change in a duplicated gene of the anthocyanin biosynthetic pathway in morning glories (Ipomoea) is best interpreted as EAC. Finally, we argue that this phenomenon likely occurs more often than has been previously believed and may thus represent an important mechanism in generating evolutionary novelty.},
	language = {en},
	number = {7205},
	urldate = {2017-10-04},
	journal = {Nature},
	author = {Des Marais, David L. and Rausher, Mark D.},
	month = aug,
	year = {2008},
	pages = {762--765},
	file = {Snapshot:/home/luke/.zotero/zotero/1fr5c5dx.default/zotero/storage/ZFBM646R/nature07092.html:text/html}
}

@article{watanabe_acquisition_2011,
	title = {Acquisition of {Human}-{Type} {Receptor} {Binding} {Specificity} by {New} {H}5N1 {Influenza} {Virus} {Sublineages} during {Their} {Emergence} in {Birds} in {Egypt}},
	volume = {7},
	issn = {1553-7374},
	url = {http://journals.plos.org/plospathogens/article?id=10.1371/journal.ppat.1002068},
	doi = {10.1371/journal.ppat.1002068},
	abstract = {Author Summary Even though highly pathogenic avian H5N1 influenza viruses lack an efficient mechanism for human-human transmission, these viruses are endemic in birds in China, Indonesia, Viet Nam and Egypt. Hotspots for bird-human transmission are indicated in areas where human cases are more than 80\% of total H5N1 influenza cases. Circulation among hosts may allow H5N1 virus to acquire amino acid changes enabling efficient bird-human transmission and eventually human-human transmission. The receptor specificity of viral hemagglutinin (HA) is considered a main factor affecting efficient transmissibility. Several amino acid substitutions in H5 virus HAs that increase their human-type receptor specificity have been described in virus isolates from patients, but their prevalence has been limited. In contrast, we show here that new H5 sublineages in Egypt have acquired a change in receptor specificity during their diversification in birds. We found that viruses in those sublineages exhibited increased attachment and infectivity in the human lower respiratory tract, but not in the larynx. Our findings may not allow a conclusion on the high pandemic potential of H5N1 virus in Egypt, but helps explain why Egypt has recently had the highest number of human H5 cases worldwide.},
	number = {5},
	urldate = {2017-10-04},
	journal = {PLOS Pathogens},
	author = {Watanabe, Yohei and Ibrahim, Madiha S. and Ellakany, Hany F. and Kawashita, Norihito and Mizuike, Rika and Hiramatsu, Hiroaki and Sriwilaijaroen, Nogluk and Takagi, Tatsuya and Suzuki, Yasuo and Ikuta, Kazuyoshi},
	month = may,
	year = {2011},
	keywords = {Birds, Egypt, H5N1, Influenza A virus, Influenza viruses, Microbial mutation, Sequence analysis, Sequence databases},
	pages = {e1002068},
	file = {Full Text PDF:/home/luke/.zotero/zotero/1fr5c5dx.default/zotero/storage/MHI49Q3X/Watanabe et al. - 2011 - Acquisition of Human-Type Receptor Binding Specifi.pdf:application/pdf;Snapshot:/home/luke/.zotero/zotero/1fr5c5dx.default/zotero/storage/95ERQVA2/article.html:text/html}
}

@article{clifton_ancestral_2016,
	title = {Ancestral {Protein} {Reconstruction} {Yields} {Insights} into {Adaptive} {Evolution} of {Binding} {Specificity} in {Solute}-{Binding} {Proteins}},
	volume = {23},
	issn = {2451-9456},
	url = {http://www.sciencedirect.com/science/article/pii/S2451945616000313},
	doi = {10.1016/j.chembiol.2015.12.010},
	abstract = {Summary
The promiscuous functions of proteins are an important reservoir of functional novelty in protein evolution, but the molecular basis for binding promiscuity remains elusive. We used ancestral protein reconstruction to experimentally characterize evolutionary intermediates in the functional expansion of the polar amino acid-binding protein family, which has evolved to bind a variety of amino acids with high affinity and specificity. High-resolution crystal structures of an ancestral arginine-binding protein in complex with l-arginine and l-glutamine show that the promiscuous binding of l-glutamine is enabled by multi-scale conformational plasticity, water-mediated interactions, and selection of an alternative conformational substate productive for l-glutamine binding. Evolution of specialized glutamine-binding proteins from this ancestral protein was achieved by displacement of water molecules from the protein-ligand interface, reducing the entropic penalty associated with the promiscuous interaction. These results provide a structural and thermodynamic basis for the co-option of a promiscuous interaction in the evolution of binding specificity.},
	number = {2},
	journal = {Cell Chemical Biology},
	author = {Clifton, Ben E. and Jackson, Colin J.},
	month = feb,
	year = {2016},
	pages = {236--245},
	file = {ScienceDirect Full Text PDF:/home/luke/.zotero/zotero/1fr5c5dx.default/zotero/storage/BPMKWBVN/Clifton and Jackson - 2016 - Ancestral Protein Reconstruction Yields Insights i.pdf:application/pdf;ScienceDirect Snapshot:/home/luke/.zotero/zotero/1fr5c5dx.default/zotero/storage/A48FU9ZQ/S2451945616000313.html:text/html}
}

@article{copley_toward_2012,
	title = {Toward a {Systems} {Biology} {Perspective} on {Enzyme} {Evolution}},
	volume = {287},
	issn = {0021-9258},
	url = {https://www.ncbi.nlm.nih.gov/pmc/articles/PMC3249082/},
	doi = {10.1074/jbc.R111.254714},
	abstract = {Large superfamilies of enzymes derived from a common progenitor have emerged by duplication and divergence of genes encoding metabolic enzymes. Division of the functions of early generalist enzymes enhanced catalytic power and control over metabolic fluxes. Later, novel enzymes evolved from inefficient secondary activities in specialized enzymes. Enzymes operate in the context of complex metabolic and regulatory networks. The potential for evolution of a new enzyme depends upon the collection of enzymes in a microbe, the topology of the metabolic network, the environmental conditions, and the net effect of trade-offs between the original and novel activities of the enzyme.},
	number = {1},
	journal = {The Journal of Biological Chemistry},
	author = {Copley, Shelley D.},
	month = jan,
	year = {2012},
	pmid = {22069330},
	pmcid = {PMC3249082},
	pages = {3--10},
	file = {PubMed Central Full Text PDF:/home/luke/.zotero/zotero/1fr5c5dx.default/zotero/storage/6WDX5IJP/Copley - 2012 - Toward a Systems Biology Perspective on Enzyme Evo.pdf:application/pdf}
}

@article{kreegipuu_statistical_1998,
	title = {Statistical analysis of protein kinase specificity determinants},
	volume = {430},
	issn = {0014-5793},
	url = {http://www.sciencedirect.com/science/article/pii/S0014579398005031},
	doi = {10.1016/S0014-5793(98)00503-1},
	abstract = {The site and sequence specificity of protein kinases, as well as the role of the secondary structure and surface accessibility of the phosphorylation sites on substrate proteins, was statistically analyzed. The experimental data were collected from the literature and are available on the World Wide Web at http://www.cbs.dtu.dk/databases/PhosphoBase/. The set of data involved 1008 phosphorylatable sites in 406 proteins, which were phosphorylated by 58 protein kinases. It was found that there exists almost absolute Ser/Thr or Tyr specificity, with rare exceptions. The sequence specificity determinants were less strict and were located between positions −4 and +4 relative to the phosphorylation site. Secondary structure and surface accessibility predictions revealed that most of the phosphorylation sites were located on the surface of the target proteins.},
	number = {1},
	journal = {FEBS Letters},
	author = {Kreegipuu, Andres and Blom, Nikolaj and Brunak, Søren and Järv, Jaak},
	month = jun,
	year = {1998},
	keywords = {protein kinase, Protein phosphorylation, Sequence logo, Substrate Specificity},
	pages = {45--50},
	file = {ScienceDirect Full Text PDF:/home/luke/.zotero/zotero/1fr5c5dx.default/zotero/storage/J7BCQR28/Kreegipuu et al. - 1998 - Statistical analysis of protein kinase specificity.pdf:application/pdf;ScienceDirect Snapshot:/home/luke/.zotero/zotero/1fr5c5dx.default/zotero/storage/S7KIAGD2/S0014579398005031.html:text/html}
}

@article{alhindi_protein_2017,
	title = {Protein interaction evolution from promiscuity to specificity with reduced flexibility in an increasingly complex network},
	volume = {7},
	issn = {2045-2322},
	url = {https://www.ncbi.nlm.nih.gov/pmc/articles/PMC5364480/},
	doi = {10.1038/srep44948},
	abstract = {A key question regarding protein evolution is how proteins adapt to the dynamic environment in which they function and how in turn their evolution shapes the protein interaction network. We used extant and resurrected ancestral plant MADS-domain transcription factors to understand how SEPALLATA3, a protein with hub and glue properties, evolved and takes part in network organization. Although the density of dimeric interactions was saturated in the network, many new interactions became mediated by SEPALLATA3 after a whole genome triplication event. By swapping SEPALLATA3 and its ancestors between dimeric networks of different ages, we found that the protein lost the capacity of promiscuous interaction and acquired specificity in evolution. This was accompanied with constraints on conformations through proline residue accumulation, which made the protein less flexible. SHORT VEGETATIVE PHASE on the other hand (non-hub) was able to gain protein-protein interactions due to a C-terminal domain insertion, allowing for a larger interaction interface. These findings illustrate that protein interaction evolution occurs at the level of conformational dynamics, when the binding mechanism concerns an induced fit or conformational selection. Proteins can evolve towards increased specificity with reduced flexibility when the complexity of the protein interaction network requires specificity.},
	journal = {Scientific Reports},
	author = {Alhindi, T. and Zhang, Z. and Ruelens, P. and Coenen, H. and Degroote, H. and Iraci, N. and Geuten, K.},
	month = mar,
	year = {2017},
	pmid = {28337996},
	pmcid = {PMC5364480},
	file = {PubMed Central Full Text PDF:/home/luke/.zotero/zotero/1fr5c5dx.default/zotero/storage/X9EGTGEZ/Alhindi et al. - 2017 - Protein interaction evolution from promiscuity to .pdf:application/pdf}
}

@article{wagner_how_2003,
	title = {How the global structure of protein interaction networks evolves.},
	volume = {270},
	issn = {0962-8452},
	url = {https://www.ncbi.nlm.nih.gov/pmc/articles/PMC1691265/},
	doi = {10.1098/rspb.2002.2269},
	abstract = {Two processes can influence the evolution of protein interaction networks: addition and elimination of interactions between proteins, and gene duplications increasing the number of proteins and interactions. The rates of these processes can be estimated from available Saccharomyces cerevisiae genome data and are sufficiently high to affect network structure on short time-scales. For instance, more than 100 interactions may be added to the yeast network every million years, a fraction of which adds previously unconnected proteins to the network. Highly connected proteins show a greater rate of interaction turnover than proteins with few interactions. From these observations one can explain (without natural selection on global network structure) the evolutionary sustenance of the most prominent network feature, the distribution of the frequency P(d) of proteins with d neighbours, which is broad-tailed and consistent with a power law, that is: P(d) proportional, variant d (-gamma).},
	number = {1514},
	journal = {Proceedings of the Royal Society B: Biological Sciences},
	author = {Wagner, Andreas},
	month = mar,
	year = {2003},
	pmid = {12641899},
	pmcid = {PMC1691265},
	pages = {457--466},
	file = {PubMed Central Full Text PDF:/home/luke/.zotero/zotero/1fr5c5dx.default/zotero/storage/2DHFG7G6/Wagner - 2003 - How the global structure of protein interaction ne.pdf:application/pdf}
}

@article{levy_evolution_2008,
	series = {Nucleic acids / {Sequences} and topology},
	title = {Evolution and dynamics of protein interactions and networks},
	volume = {18},
	issn = {0959-440X},
	url = {http://www.sciencedirect.com/science/article/pii/S0959440X08000353},
	doi = {10.1016/j.sbi.2008.03.003},
	abstract = {The central role of protein–protein interactions (PPIs) in biology has stimulated colossal efforts to identify thousands of them in several organisms. The resulting PPI maps are commonly represented as graphs, where nodes denote proteins and edges represent physical interactions. However, the methods used to generate PPI data on a large scale do not readily allow one to discriminate features such as interaction strength (affinity), type (protein–protein or protein–peptide interaction) or spatiotemporal existence (where and when the proteins are present and interact). Yet, in recent years, a number of studies have tackled these limitations by projecting additional information onto PPIs, revealing novel properties in terms of their evolution and dynamics. In this review we examine these properties both at the binary interaction level and at the network level. We suggest that the diverse and sometimes contradictory results described by different research groups are mostly due to incomplete data coverage and limited data types. Finally, we discuss recently developed methods that will improve this picture in the future.},
	number = {3},
	journal = {Current Opinion in Structural Biology},
	author = {Levy, Emmanuel D and Pereira-Leal, Jose B},
	month = jun,
	year = {2008},
	pages = {349--357},
	file = {ScienceDirect Full Text PDF:/home/luke/.zotero/zotero/1fr5c5dx.default/zotero/storage/3HKCC5K5/Levy and Pereira-Leal - 2008 - Evolution and dynamics of protein interactions and.pdf:application/pdf;ScienceDirect Snapshot:/home/luke/.zotero/zotero/1fr5c5dx.default/zotero/storage/NDVKGXUK/S0959440X08000353.html:text/html}
}

@article{marenholz_s100_2004,
	title = {S100 proteins in mouse and man: from evolution to function and pathology (including an update of the nomenclature)},
	volume = {322},
	issn = {0006-291X},
	shorttitle = {S100 proteins in mouse and man},
	url = {http://www.sciencedirect.com/science/article/pii/S0006291X04015475},
	doi = {10.1016/j.bbrc.2004.07.096},
	abstract = {The S100 protein family is the largest subgroup within the superfamily of proteins carrying the Ca2+-binding EF-hand motif. Despite their small molecular size and their conserved functional domain of two distinct EF-hands, S100 proteins developed a plethora of tissue-specific intra- and extracellular functions. Accordingly, various diseases such as cardiomyopathies, neurodegenerative and inflammatory disorders, and cancer are associated with altered S100 protein levels. Here, we review the different S100 protein functions and related diseases from an evolutionary point of view. We analyzed the structural variations, which are the basis of functional diversification, as well as the genomic organization of the S100 family in human and compared it with the S100 repertoires in mouse and rat. S100 genes and proteins are highly conserved between the different mammalian species. Moreover, we identified evolutionary related subgroups of S100 proteins within the three species, which share functional similarity and form subclusters on the genomic level. The available S100-specific mouse models are summarized and the consequences of our results are discussed with regard to the use of genetically engineered mice as human disease models. An update of the S100 nomenclature is included, because some of the recently identified S100 genes and pseudogenes had to be renamed.},
	number = {4},
	journal = {Biochemical and Biophysical Research Communications},
	author = {Marenholz, Ingo and Heizmann, Claus W. and Fritz, Günter},
	month = oct,
	year = {2004},
	keywords = {calcium, Chromosome 1q21, Comparative map, EF-hand, Evolution, Gene cluster, Mouse models, Nomenclature, Protein structure, S100 proteins},
	pages = {1111--1122},
	file = {ScienceDirect Full Text PDF:/home/luke/.zotero/zotero/1fr5c5dx.default/zotero/storage/QX7RRCTT/Marenholz et al. - 2004 - S100 proteins in mouse and man from evolution to .pdf:application/pdf;ScienceDirect Snapshot:/home/luke/.zotero/zotero/1fr5c5dx.default/zotero/storage/PW7D96S7/S0006291X04015475.html:text/html}
}

@article{ivanenkov_characterization_1995,
	title = {Characterization of {S}-100b binding epitopes. {Identification} of a novel target, the actin capping protein, {CapZ}},
	volume = {270},
	issn = {0021-9258},
	abstract = {Short amino acid sequences that interact with the Ca2+ binding protein S-100b were identified by screening a bacteriophage random peptide display library. S-100b binding bacteriophages were selected by Ca(2+)-dependent affinity chromatography, and the sequence of the random peptide insert contained in 51 clones was determined. Alignment of the sequence of 44 unique S-100b binding peptides identified a common motif of eight amino acids. A subgroup of peptides that contained sequences with the highest degree of similarity had the consensus motif (K/R)(L/I)XWXXIL, in which predominantly P, S, and N were found in position 3, and S and D were found in position 5. Analysis of sequence databanks identified a similar sequence in the COOH-terminal region of the alpha-subunit of actin capping proteins. The peptide TRTKIDWNKILS (TRTK-12), corresponding to the region of greatest homology within this region of the subunit of actin capping proteins (e.g. amino acids 265-276 in CapZ alpha 1 and CapZ alpha 2), was synthesized and shown by fluorescence spectrophotometry to bind S-100b in a Ca(2+)-dependent manner. Gel overlay and cross-linking experiments demonstrated the interaction of S-100b with CapZ to be Ca2+ dependent. Moreover, this interaction was blocked by addition of TRTK-12 peptide. These results identify Ca(2+)-dependent S-100b target sequence epitopes and designate the carboxyl terminus of the alpha-subunit of actin capping proteins, like CapZ, to be a target of S-100b activity. The high level of conservation within this region of actin capping proteins and the apparent high affinity of this interaction strongly suggest that the interaction between S-100b and the alpha-subunit of actin capping proteins is biologically significant.},
	language = {eng},
	number = {24},
	journal = {The Journal of Biological Chemistry},
	author = {Ivanenkov, V. V. and Jamieson, G. A. and Gruenstein, E. and Dimlich, R. V.},
	month = jun,
	year = {1995},
	pmid = {7540176},
	keywords = {Amino Acid Sequence, Animals, Calcium-Binding Proteins, CapZ Actin Capping Protein, Cattle, Cross-Linking Reagents, Epitopes, Fluorescence Polarization, Microfilament Proteins, Molecular Sequence Data, Muscle Proteins, Nerve Growth Factors, Neuroglia, Oligopeptides, Rats, S100 Calcium Binding Protein beta Subunit, S100 proteins, Tumor Cells, Cultured},
	pages = {14651--14658}
}

@article{deng_evolution_2010,
	title = {Evolution of an antifreeze protein by neofunctionalization under escape from adaptive conflict},
	volume = {107},
	issn = {0027-8424, 1091-6490},
	url = {http://www.pnas.org/content/107/50/21593},
	doi = {10.1073/pnas.1007883107},
	abstract = {The evolutionary model escape from adaptive conflict (EAC) posits that adaptive conflict between the old and an emerging new function within a single gene could drive the fixation of gene duplication, where each duplicate can freely optimize one of the functions. Although EAC has been suggested as a common process in functional evolution, definitive cases of neofunctionalization under EAC are lacking, and the molecular mechanisms leading to functional innovation are not well-understood. We report here clear experimental evidence for EAC-driven evolution of type III antifreeze protein gene from an old sialic acid synthase (SAS) gene in an Antarctic zoarcid fish. We found that an SAS gene, having both sialic acid synthase and rudimentary ice-binding activities, became duplicated. In one duplicate, the N-terminal SAS domain was deleted and replaced with a nascent signal peptide, removing pleiotropic structural conflict between SAS and ice-binding functions and allowing rapid optimization of the C-terminal domain to become a secreted protein capable of noncolligative freezing-point depression. This study reveals how minor functionalities in an old gene can be transformed into a distinct survival protein and provides insights into how gene duplicates facing presumed identical selection and mutation pressures at birth could take divergent evolutionary paths.},
	language = {en},
	number = {50},
	urldate = {2017-10-10},
	journal = {Proceedings of the National Academy of Sciences},
	author = {Deng, Cheng and Cheng, C.-H. Christina and Ye, Hua and He, Ximiao and Chen, Liangbiao},
	month = dec,
	year = {2010},
	pmid = {21115821},
	keywords = {Antarctic eelpouts, positive selection, tandem repeats, thermal hysteresis},
	pages = {21593--21598},
	file = {Full Text PDF:/home/luke/.zotero/zotero/1fr5c5dx.default/zotero/storage/DPFGB95X/Deng et al. - 2010 - Evolution of an antifreeze protein by neofunctiona.pdf:application/pdf;Snapshot:/home/luke/.zotero/zotero/1fr5c5dx.default/zotero/storage/KWBVE63A/21593.html:text/html}
}

@article{soskine_mutational_2010,
	title = {Mutational effects and the evolution of new protein functions},
	volume = {11},
	copyright = {© 2010 Nature Publishing Group},
	issn = {1471-0056},
	url = {http://www.nature.com/nrg/journal/v11/n8/full/nrg2808.html},
	doi = {10.1038/nrg2808},
	abstract = {The divergence of new genes and proteins occurs through mutations that modulate protein function. However, mutations are pleiotropic and can have different effects on organismal fitness depending on the environment, as well as opposite effects on protein function and dosage. We review the pleiotropic effects of mutations. We discuss how they affect the evolution of gene and protein function, and how these complex mutational effects dictate the likelihood and mechanism of gene duplication and divergence. We propose several factors that can affect the divergence of new protein functions, including mutational trade-offs and hidden, or apparently neutral, variation.},
	language = {en},
	number = {8},
	urldate = {2017-10-10},
	journal = {Nature Reviews Genetics},
	author = {Soskine, Misha and Tawfik, Dan S.},
	month = aug,
	year = {2010},
	pages = {572--582},
	file = {Full Text PDF:/home/luke/.zotero/zotero/1fr5c5dx.default/zotero/storage/Q5ZC7NWR/Soskine and Tawfik - 2010 - Mutational effects and the evolution of new protei.pdf:application/pdf;Snapshot:/home/luke/.zotero/zotero/1fr5c5dx.default/zotero/storage/A6C9WI9J/nrg2808.html:text/html}
}

@article{noda-garcia_enzyme_2013,
	title = {Enzyme evolution beyond gene duplication},
	volume = {3},
	issn = {2159-2543},
	url = {https://www.ncbi.nlm.nih.gov/pmc/articles/PMC3827091/},
	doi = {10.4161/mge.26439},
	abstract = {Understanding the evolution of enzyme function after gene duplication has been a major goal of molecular biologists, biochemists and evolutionary biologists alike, for almost half a century. In contrast, the impact that horizontal gene transfer (HGT) has had on the evolution of enzyme specialization and the assembly of metabolic networks has just started to being investigated. Traditionally, evolutionary studies of enzymes have been limited to either the function of enzymes in vitro, or to sequence variability at the population level, where in almost all cases the starting conceptual framework embraces gene duplication as the mechanism responsible for the appearance of genetic redundancy. Very recently, we merged comparative phylogenomics, detection of selection signals, enzyme kinetics, X-ray crystallography and computational molecular dynamics, to characterize the sub-functionalization process of an amino acid biosynthetic enzyme prompted by an episode of HGT in bacteria. Some of the evolutionary implications of these functional studies, including a proposed model of enzyme specialization independent of gene duplication, are developed in this commentary.},
	number = {5},
	journal = {Mobile Genetic Elements},
	author = {Noda-García, Lianet and Barona-Gómez, Francisco},
	month = sep,
	year = {2013},
	pmid = {24251070},
	pmcid = {PMC3827091},
	file = {PubMed Central Full Text PDF:/home/luke/.zotero/zotero/1fr5c5dx.default/zotero/storage/XUMKM7ZX/Noda-García and Barona-Gómez - 2013 - Enzyme evolution beyond gene duplication.pdf:application/pdf}
}

@article{hughes_evolution_1994,
	title = {The evolution of functionally novel proteins after gene duplication},
	volume = {256},
	issn = {0962-8452},
	doi = {10.1098/rspb.1994.0058},
	abstract = {A widely cited model of the evolution of functionally novel proteins (here called the model of mutation during non-functionality (MDN model)) holds that, after gene duplication, one gene copy is redundant and free to accumulate substitutions at random. By chance, some of these substitutions may suit the protein encoded by such a non-functional gene to a new function, which it can subsequently assume. Several lines of evidence contradict this hypothesis: (i) comparison of expressed duplicate genes from the tetraploid frog Xenopus laevis suggests that such genes are subject to purifying selection and are thus not free to accumulate substitutions at random; (ii) in a number of multi-gene families, there is now evidence that functionally distinct proteins have arisen not as a result of chance fixation of neutral variants but rather as a result of positive Darwinian selection; and (iii) the phenomenon of gene sharing, in which a single gene encodes a protein having two distinct functions, shows that gene duplication is not a necessary prerequisite to the evolution of a new protein function. A model for the evolution of new protein is proposed under which a period of gene sharing ordinarily precedes the evolution of functionally distinct proteins. Gene duplication then allows each daughter gene to specialize for one of the functions of the ancestral gene.(ABSTRACT TRUNCATED AT 250 WORDS)},
	language = {eng},
	number = {1346},
	journal = {Proceedings. Biological Sciences},
	author = {Hughes, A. L.},
	month = may,
	year = {1994},
	pmid = {8029240},
	keywords = {Biological Evolution, Multigene Family, Proteins, Selection, Genetic},
	pages = {119--124}
}

@article{depristo_subtle_2007,
	title = {The subtle benefits of being promiscuous: adaptive evolution potentiated by enzyme promiscuity},
	volume = {1},
	issn = {1955-2068},
	shorttitle = {The subtle benefits of being promiscuous},
	doi = {10.2976/1.2754665},
	abstract = {In this commentary we discuss recent progress in our understanding of adaptive protein evolution. We begin with a general introduction to proteins and their evolution, quickly focusing on the question of how natural selection produces proteins with novel functions. We then summarize the theory of latent protein adaptation advanced by the joint articles by Amitai et al. (2007), HFSP J. 1, 67-78 and Wroe et al. (2007) HFSP J. 1, 79-87, published in the first issue edition of the HFSP Journal. This theory provides a biophysical framework linking the effects of individual mutations on promiscuous protein function, neutral genetic drift, and gene duplication to the process of adaptive protein evolution.},
	language = {eng},
	number = {2},
	journal = {HFSP journal},
	author = {Depristo, Mark A.},
	month = jul,
	year = {2007},
	pmid = {19404414},
	pmcid = {PMC2639842},
	pages = {94--98}
}

@article{des_marais_escape_2008-1,
	title = {Escape from adaptive conflict after duplication in an anthocyanin pathway gene},
	volume = {454},
	issn = {1476-4687},
	doi = {10.1038/nature07092},
	abstract = {Gene duplications have been recognized as an important source of evolutionary innovation and adaptation since at least Haldane, and their varying fates may partly explain the vast disparity in observed genome sizes. The expected fates of most gene duplications involve primarily non-adaptive substitutions leading to either non-functionalization of one duplicate copy or subfunctionalization, neither of which yields novel function. A significant evolutionary problem is thus elucidating the mechanisms of adaptive evolutionary change leading to evolutionary novelty. Currently, the most widely recognized adaptive process involving gene duplication is neo-functionalization (NEO-F), in which one copy undergoes directional selection to perform a novel function after duplication. An alternative, but understudied, adaptive fate that has been proposed is escape from adaptive conflict (EAC), in which a single-copy gene is selected to perform a novel function while maintaining its ancestral function. This gene is constrained from improving either novel or ancestral function because of detrimental pleiotropic effects on the other function. After duplication, one copy is free to improve novel function, whereas the other is selected to improve ancestral function. Here we first present two criteria that can be used to distinguish NEO-F from EAC. Using both tests for positive selection and assays of enzyme function, we then demonstrate that adaptive evolutionary change in a duplicated gene of the anthocyanin biosynthetic pathway in morning glories (Ipomoea) is best interpreted as EAC. Finally, we argue that this phenomenon likely occurs more often than has been previously believed and may thus represent an important mechanism in generating evolutionary novelty.},
	language = {eng},
	number = {7205},
	journal = {Nature},
	author = {Des Marais, David L. and Rausher, Mark D.},
	month = aug,
	year = {2008},
	pmid = {18594508},
	keywords = {Alcohol Oxidoreductases, Anthocyanins, Convolvulaceae, Evolution, Molecular, gene duplication, Genes, Duplicate, Ipomoea, Models, Genetic, Molecular Sequence Data, Phylogeny, Solanaceae},
	pages = {762--765}
}

@article{hofwegen_rapid_2016,
	title = {Rapid {Evolution} of {Citrate} {Utilization} by {Escherichia} coli by {Direct} {Selection} {Requires} {citT} and {dctA}},
	volume = {198},
	issn = {0021-9193, 1098-5530},
	url = {http://jb.asm.org/content/198/7/1022},
	doi = {10.1128/JB.00831-15},
	abstract = {The isolation of aerobic citrate-utilizing Escherichia coli (Cit+) in long-term evolution experiments (LTEE) has been termed a rare, innovative, presumptive speciation event. We hypothesized that direct selection would rapidly yield the same class of E. coli Cit+ mutants and follow the same genetic trajectory: potentiation, actualization, and refinement. This hypothesis was tested with wild-type E. coli strain B and with K-12 and three K-12 derivatives: an E. coli ΔrpoS::kan mutant (impaired for stationary-phase survival), an E. coli ΔcitT::kan mutant (deleted for the anaerobic citrate/succinate antiporter), and an E. coli ΔdctA::kan mutant (deleted for the aerobic succinate transporter). E. coli underwent adaptation to aerobic citrate metabolism that was readily and repeatedly achieved using minimal medium supplemented with citrate (M9C), M9C with 0.005\% glycerol, or M9C with 0.0025\% glucose. Forty-six independent E. coli Cit+ mutants were isolated from all E. coli derivatives except the E. coli ΔcitT::kan mutant. Potentiation/actualization mutations occurred within as few as 12 generations, and refinement mutations occurred within 100 generations. Citrate utilization was confirmed using Simmons, Christensen, and LeMaster Richards citrate media and quantified by mass spectrometry. E. coli Cit+ mutants grew in clumps and in long incompletely divided chains, a phenotype that was reversible in rich media. Genomic DNA sequencing of four E. coli Cit+ mutants revealed the required sequence of mutational events leading to a refined Cit+ mutant. These events showed amplified citT and dctA loci followed by DNA rearrangements consistent with promoter capture events for citT. These mutations were equivalent to the amplification and promoter capture CitT-activating mutations identified in the LTEE.
IMPORTANCE E. coli cannot use citrate aerobically. Long-term evolution experiments (LTEE) performed by Blount et al. (Z. D. Blount, J. E. Barrick, C. J. Davidson, and R. E. Lenski, Nature 489:513–518, 2012, http://dx.doi.org/10.1038/nature11514 ) found a single aerobic, citrate-utilizing E. coli strain after 33,000 generations (15 years). This was interpreted as a speciation event. Here we show why it probably was not a speciation event. Using similar media, 46 independent citrate-utilizing mutants were isolated in as few as 12 to 100 generations. Genomic DNA sequencing revealed an amplification of the citT and dctA loci and DNA rearrangements to capture a promoter to express CitT, aerobically. These are members of the same class of mutations identified by the LTEE. We conclude that the rarity of the LTEE mutant was an artifact of the experimental conditions and not a unique evolutionary event. No new genetic information (novel gene function) evolved.},
	language = {en},
	number = {7},
	urldate = {2017-10-10},
	journal = {Journal of Bacteriology},
	author = {Hofwegen, Dustin J. Van and Hovde, Carolyn J. and Minnich, Scott A.},
	month = apr,
	year = {2016},
	pmid = {26833416},
	pages = {1022--1034},
	file = {Full Text PDF:/home/luke/.zotero/zotero/1fr5c5dx.default/zotero/storage/F7VNKVCT/Hofwegen et al. - 2016 - Rapid Evolution of Citrate Utilization by Escheric.pdf:application/pdf;Snapshot:/home/luke/.zotero/zotero/1fr5c5dx.default/zotero/storage/HXMTE472/1022.html:text/html}
}

@article{blount_historical_2008,
	title = {Historical contingency and the evolution of a key innovation in an experimental population of {Escherichia} coli},
	volume = {105},
	issn = {0027-8424, 1091-6490},
	url = {http://www.pnas.org/content/105/23/7899},
	doi = {10.1073/pnas.0803151105},
	abstract = {The role of historical contingency in evolution has been much debated, but rarely tested. Twelve initially identical populations of Escherichia coli were founded in 1988 to investigate this issue. They have since evolved in a glucose-limited medium that also contains citrate, which E. coli cannot use as a carbon source under oxic conditions. No population evolved the capacity to exploit citrate for {\textgreater}30,000 generations, although each population tested billions of mutations. A citrate-using (Cit+) variant finally evolved in one population by 31,500 generations, causing an increase in population size and diversity. The long-delayed and unique evolution of this function might indicate the involvement of some extremely rare mutation. Alternately, it may involve an ordinary mutation, but one whose physical occurrence or phenotypic expression is contingent on prior mutations in that population. We tested these hypotheses in experiments that “replayed” evolution from different points in that population's history. We observed no Cit+ mutants among 8.4 × 1012 ancestral cells, nor among 9 × 1012 cells from 60 clones sampled in the first 15,000 generations. However, we observed a significantly greater tendency for later clones to evolve Cit+, indicating that some potentiating mutation arose by 20,000 generations. This potentiating change increased the mutation rate to Cit+ but did not cause generalized hypermutability. Thus, the evolution of this phenotype was contingent on the particular history of that population. More generally, we suggest that historical contingency is especially important when it facilitates the evolution of key innovations that are not easily evolved by gradual, cumulative selection.},
	language = {en},
	number = {23},
	urldate = {2017-10-10},
	journal = {Proceedings of the National Academy of Sciences},
	author = {Blount, Zachary D. and Borland, Christina Z. and Lenski, Richard E.},
	month = jun,
	year = {2008},
	pmid = {18524956},
	keywords = {Adaptation, experimental evolution, Mutation, selection},
	pages = {7899--7906},
	file = {Full Text PDF:/home/luke/.zotero/zotero/1fr5c5dx.default/zotero/storage/UT46BRIB/Blount et al. - 2008 - Historical contingency and the evolution of a key .pdf:application/pdf;Snapshot:/home/luke/.zotero/zotero/1fr5c5dx.default/zotero/storage/R92MV5CA/7899.html:text/html}
}

@article{carbonell_origins_2011,
	title = {Origins of {Specificity} and {Promiscuity} in {Metabolic} {Networks}},
	volume = {286},
	issn = {0021-9258},
	url = {https://www.ncbi.nlm.nih.gov/pmc/articles/PMC3243566/},
	doi = {10.1074/jbc.M111.274050},
	abstract = {Background: How enzymes evolved to their present form is linked to how extant metabolic pathways emerged., Results: Chemical diversity of reactions parallels enzyme phylogenetic diversity across the tree of life., Conclusion: Enzyme promiscuity plays a prominent role in the evolution of metabolic networks., Significance: Learning about the mechanisms of enzyme evolution might assist us with the identification of primeval catalytic functions and minimal metabolism., How enzymes have evolved to their present form is linked to the question of how pathways emerged and evolved into extant metabolic networks. To investigate this mechanism, we have explored the chemical diversity present in a largely unbiased data set of catalytic reactions processed by modern enzymes across the tree of life. In order to get a quantitative estimate of enzyme chemical diversity, we measure enzyme multispecificity or promiscuity using the reaction molecular signatures. Our main finding is that reactions that are catalyzed by a highly specific enzyme are shared by poorly divergent species, suggesting a later emergence of this function during evolution. In contrast, reactions that are catalyzed by highly promiscuous enzymes are more likely to appear uniformly distributed across species in the tree of life. From a functional point of view, promiscuous enzymes are mainly involved in amino acid and lipid metabolisms, which might be associated with the earliest form of biochemical reactions. In this way, results presented in this paper might assist us with the identification of primeval promiscuous catalytic functions contributing to life's minimal metabolism.},
	number = {51},
	journal = {The Journal of Biological Chemistry},
	author = {Carbonell, Pablo and Lecointre, Guillaume and Faulon, Jean-Loup},
	month = dec,
	year = {2011},
	pmid = {22052908},
	pmcid = {PMC3243566},
	pages = {43994--44004},
	file = {PubMed Central Full Text PDF:/home/luke/.zotero/zotero/1fr5c5dx.default/zotero/storage/7JQXEM36/Carbonell et al. - 2011 - Origins of Specificity and Promiscuity in Metaboli.pdf:application/pdf}
}

@article{noda-garcia_evolution_2013,
	title = {Evolution of {Substrate} {Specificity} in a {Recipient}’s {Enzyme} {Following} {Horizontal} {Gene} {Transfer}},
	volume = {30},
	issn = {0737-4038},
	url = {https://academic.oup.com/mbe/article/30/9/2024/1000280/Evolution-of-Substrate-Specificity-in-a-Recipient},
	doi = {10.1093/molbev/mst115},
	abstract = {Despite the prominent role of horizontal gene transfer (HGT) in shaping bacterial metabolism, little is known about the impact of HGT on the evolution of enzyme function. Specifically, what is the influence of a recently acquired gene on the function of an existing gene? For example, certain members of the genus Corynebacterium have horizontally acquired a whole l-tryptophan biosynthetic operon, whereas in certain closely related actinobacteria, for example, Mycobacterium, the trpF gene is missing. In Mycobacterium, the function of the trpF gene is performed by a dual-substrate (βα)8 phosphoribosyl isomerase (priA gene) also involved in l-histidine (hisA gene) biosynthesis. We investigated the effect of a HGT-acquired TrpF enzyme upon PriA’s substrate specificity in Corynebacterium through comparative genomics and phylogenetic reconstructions. After comprehensive in vivo and enzyme kinetic analyses of selected PriA homologs, a novel (βα)8 isomerase subfamily with a specialized function in l-histidine biosynthesis, termed subHisA, was confirmed. X-ray crystallography was used to reveal active-site mutations in subHisA important for narrowing of substrate specificity, which when mutated to the naturally occurring amino acid in PriA led to gain of function. Moreover, in silico molecular dynamic analyses demonstrated that the narrowing of substrate specificity of subHisA is concomitant with loss of ancestral protein conformational states. Our results show the importance of HGT in shaping enzyme evolution and metabolism.},
	number = {9},
	urldate = {2017-10-10},
	journal = {Molecular Biology and Evolution},
	author = {Noda-García, Lianet and Camacho-Zarco, Aldo R. and Medina-Ruíz, Sofía and Gaytán, Paul and Carrillo-Tripp, Mauricio and Fülöp, Vilmos and Barona-Gómez, Francisco},
	month = sep,
	year = {2013},
	pages = {2024--2034},
	file = {Full Text PDF:/home/luke/.zotero/zotero/1fr5c5dx.default/zotero/storage/NRFEKGFT/Noda-García et al. - 2013 - Evolution of Substrate Specificity in a Recipient’.pdf:application/pdf;Snapshot:/home/luke/.zotero/zotero/1fr5c5dx.default/zotero/storage/C4MIBIT7/Evolution-of-Substrate-Specificity-in-a-Recipient.html:text/html}
}

@article{nath_quantitative_2008,
	title = {A quantitative index of substrate promiscuity},
	volume = {47},
	issn = {0006-2960},
	doi = {10.1021/bi701448p},
	abstract = {Catalytic promiscuity is a widespread, but poorly understood, phenomenon among enzymes with particular relevance to the evolution of new functions, drug metabolism, and in vitro biocatalyst engineering. However, there is at present no way to quantitatively measure or compare this important parameter of enzyme function. Here we define a quantitative index of promiscuity (I) that can be calculated from the catalytic efficiencies of an enzyme toward a defined set of substrates. A weighted promiscuity index (J) that accounts for patterns of similarity and dissimilarity among the substrates in the set is also defined. Promiscuity indices were calculated for three different enzyme classes: eight serine and cysteine proteases, two glutathione S-transferase (GST) isoforms, and three cytochrome P450 (CYP) isoforms. The proteases ranged from completely specific (granzyme B, J = 0.00) to highly promiscuous (cruzain, J = 0.83). The four drug-metabolizing enzymes studied (GST A1-1 and the CYP isoforms) were highly promiscuous, with J values between 0.72 and 0.92; GST A4-4, involved in the clearance of lipid peroxidation products, is moderately promiscuous (J = 0.37). Promiscuity indices also allowed for studies of correlation between substrate promiscuity and an enzyme's activity toward its most-favored substrate, for each of the three enzyme classes.},
	language = {eng},
	number = {1},
	journal = {Biochemistry},
	author = {Nath, Abhinav and Atkins, William M.},
	month = jan,
	year = {2008},
	pmid = {18081310},
	keywords = {Binding Sites, Catalysis, Cysteine Endopeptidases, Cytochrome P-450 Enzyme System, Enzymes, Glutathione Transferase, Isoenzymes, Kinetics, Molecular Structure, Serine Endopeptidases, Substrate Specificity},
	pages = {157--166}
}

@article{jensen_enzyme_1976,
	title = {Enzyme {Recruitment} in {Evolution} of {New} {Function}},
	volume = {30},
	url = {http://dx.doi.org/10.1146/annurev.mi.30.100176.002205},
	doi = {10.1146/annurev.mi.30.100176.002205},
	abstract = {PMID: 791073},
	number = {1},
	urldate = {2015-12-10},
	journal = {Annual Review of Microbiology},
	author = {Jensen, R. A.},
	year = {1976},
	pages = {409--425}
}

@article{hittinger_gene_2007,
	title = {Gene duplication and the adaptive evolution of a classic genetic switch},
	volume = {449},
	copyright = {© 2007 Nature Publishing Group},
	issn = {0028-0836},
	url = {http://www.nature.com/nature/journal/v449/n7163/full/nature06151.html},
	doi = {10.1038/nature06151},
	abstract = {How gene duplication and divergence contribute to genetic novelty and adaptation has been of intense interest, but experimental evidence has been limited. The genetic switch controlling the yeast galactose use pathway includes two paralogous genes in Saccharomyces cerevisiae that encode a co-inducer (GAL3) and a galactokinase (GAL1). These paralogues arose from a single bifunctional ancestral gene as is still present in Kluyveromyces lactis. To determine which evolutionary processes shaped the evolution of the two paralogues, here we assess the effects of precise replacement of coding and non-coding sequences on organismal fitness. We suggest that duplication of the ancestral bifunctional gene allowed for the resolution of an adaptive conflict between the transcriptional regulation of the two gene functions. After duplication, previously disfavoured binding site configurations evolved that divided the regulation of the ancestral gene into two specialized genes, one of which ultimately became one of the most tightly regulated genes in the genome.},
	language = {en},
	number = {7163},
	urldate = {2015-12-11},
	journal = {Nature},
	author = {Hittinger, Chris Todd and Carroll, Sean B.},
	month = oct,
	year = {2007},
	pages = {677--681}
}

@article{risso_hyperstability_2013,
	title = {Hyperstability and {Substrate} {Promiscuity} in {Laboratory} {Resurrections} of {Precambrian} {beta-Lactamases}},
	volume = {135},
	issn = {0002-7863},
	url = {http://dx.doi.org/10.1021/ja311630a},
	doi = {10.1021/ja311630a},
	abstract = {We report a sequence reconstruction analysis targeting several Precambrian nodes in the evolution of class-A ?-lactamases and the preparation and experimental characterization of their encoded proteins. Despite extensive sequence differences with the modern enzymes (?100 amino acid differences), the proteins resurrected in the laboratory properly fold into the canonical lactamase structure. The encoded proteins from 2?3 billion years (Gyr)-old ?-lactamase sequences undergo cooperative two-state thermal denaturation and display very large denaturation temperature enhancements (?35 °C) relative to modern ?-lactamases. They degrade different antibiotics in vitro with catalytic efficiencies comparable to that of an average modern enzyme. This enhanced substrate promiscuity is not accompanied by significant changes in the active-site region as seen in static X-ray structures, suggesting a plausible role for dynamics in the evolution of function in these proteins. Laboratory resurrections of 2?3 Gyr-old ?-lactamases also endowed modern microorganisms with significant levels of resistance toward a variety of antibiotics, opening up the possibility of performing laboratory replays of the molecular tape of lactamase evolution. Overall, these results support the notions that Precambrian life was thermophilic and that proteins can evolve from substrate-promiscuous generalists into specialists during the course of natural evolution. They also highlight the biotechnological potential of laboratory resurrection of Precambrian proteins, as both high stability and enhanced promiscuity (likely contributors to high evolvability) are advantageous features in protein scaffolds for molecular design and laboratory evolution.},
	number = {8},
	urldate = {2016-01-22},
	journal = {Journal of the American Chemical Society},
	author = {Risso, Valeria A. and Gavira, Jose A. and Mejia-Carmona, Diego F. and Gaucher, Eric A. and Sanchez-Ruiz, Jose M.},
	month = feb,
	year = {2013},
	pages = {2899--2902}
}

@article{kimura_distribution_1975,
	title = {Distribution of allelic frequencies in a finite population under stepwise production of neutral alleles},
	volume = {72},
	issn = {0027-8424, 1091-6490},
	url = {http://www.pnas.org/content/72/7/2761},
	abstract = {A formula for the distribution of allelic frequencies in a finite population is derived assuming stepwise production of multiple alleles. Monte Carlo experiments were performed to check the validity of the formula, and excellent agreement was obtained between theoretical distribution and experimental results. The formula should be useful for analyzing genetic variability in natural populations that can be detected by electrophoretic methods.},
	language = {en},
	number = {7},
	urldate = {2017-04-21},
	journal = {Proceedings of the National Academy of Sciences},
	author = {Kimura, M. and Ota, T.},
	month = jul,
	year = {1975},
	pages = {2761--2764}
}

@article{gaucher_palaeotemperature_2008,
	title = {Palaeotemperature trend for {Precambrian} life inferred from resurrected proteins},
	volume = {451},
	copyright = {© 2008 Nature Publishing Group},
	issn = {0028-0836},
	url = {http://www.nature.com/nature/journal/v451/n7179/abs/nature06510.html?foxtrotcallback=true},
	doi = {10.1038/nature06510},
	abstract = {Biosignatures and structures in the geological record indicate that microbial life has inhabited Earth for the past 3.5 billion years or so. Research in the physical sciences has been able to generate statements about the ancient environment that hosted this life. These include the chemical compositions and temperatures of the early ocean and atmosphere. Only recently have the natural sciences been able to provide experimental results describing the environments of ancient life. Our previous work with resurrected proteins indicated that ancient life lived in a hot environment. Here we expand the timescale of resurrected proteins to provide a palaeotemperature trend of the environments that hosted life from 3.5 to 0.5 billion years ago. The thermostability of more than 25 phylogenetically dispersed ancestral elongation factors suggest that the environment supporting ancient life cooled progressively by 30 °C during that period. Here we show that our results are robust to potential statistical bias associated with the posterior distribution of inferred character states, phylogenetic ambiguity, and uncertainties in the amino-acid equilibrium frequencies used by evolutionary models. Our results are further supported by a nearly identical cooling trend for the ancient ocean as inferred from the deposition of oxygen isotopes. The convergence of results from natural and physical sciences suggest that ancient life has continually adapted to changes in environmental temperatures throughout its evolutionary history.},
	language = {en},
	number = {7179},
	urldate = {2017-10-13},
	journal = {Nature},
	author = {Gaucher, Eric A. and Govindarajan, Sridhar and Ganesh, Omjoy K.},
	month = feb,
	year = {2008},
	pages = {704--707},
	file = {Full Text PDF:/home/luke/.zotero/zotero/1fr5c5dx.default/zotero/storage/22BND83I/Gaucher et al. - 2008 - Palaeotemperature trend for Precambrian life infer.pdf:application/pdf;Snapshot:/home/luke/.zotero/zotero/1fr5c5dx.default/zotero/storage/N5CTGAE5/nature06510.html:text/html}
}

@article{zou_evolution_2015,
	title = {Evolution of {Conformational} {Dynamics} {Determines} the {Conversion} of a {Promiscuous} {Generalist} into a {Specialist} {Enzyme}},
	volume = {32},
	issn = {0737-4038},
	url = {https://academic.oup.com/mbe/article/32/1/132/2925568/Evolution-of-Conformational-Dynamics-Determines},
	doi = {10.1093/molbev/msu281},
	abstract = {β-lactamases are produced by many modern bacteria as a mechanism of resistance toward β-lactam antibiotics, the most common antibiotics in use. β-lactamases, however, are ancient enzymes that originated billions of years ago. Recently, proteins corresponding to 2- to 3-Gy-old Precambrian nodes in the evolution of Class A β-lactamases have been prepared and shown to be moderately efficient promiscuous catalysts, able to degrade a variety of antibiotics with catalytic efficiency levels similar to those of an average modern enzyme. Remarkably, there are few structural differences (in particular at the active-site regions) between the resurrected enzymes and a penicillin-specialist modern β-lactamase. Here, we propose that the ancestral promiscuity originates from conformational dynamics. We investigate the differences in conformational dynamics of the ancient and extant β-lactamases through MD simulations and quantify the contribution of each position to functionally related dynamics through Dynamic Flexibility Index. The modern TEM-1 lactamase shows a comparatively rigid active-site region, likely reflecting adaptation for efficient degradation of a specific substrate (penicillin), whereas enhanced deformability at the active-site neighborhood in the ancestral resurrected proteins likely accounts for the binding and subsequent degradation of antibiotic molecules of different size and shape. Clustering of the conformational dynamics on the basis of Principal Component Analysis is in agreement with the functional divergence, as the ancient β-lactamases cluster together, separated from their modern descendant. Finally, our analysis leads to testable predictions, as sites of potential relevance for the evolution of dynamics are identified and mutations at those sites are expected to alter substrate-specificity.},
	number = {1},
	urldate = {2017-10-21},
	journal = {Molecular Biology and Evolution},
	author = {Zou, Taisong and Risso, Valeria A. and Gavira, Jose A. and Sanchez-Ruiz, Jose M. and Ozkan, S. Banu},
	month = jan,
	year = {2015},
	pages = {132--143},
	file = {Snapshot:/home/luke/.zotero/zotero/1fr5c5dx.default/zotero/storage/9Q4GWFNC/Evolution-of-Conformational-Dynamics-Determines.html:text/html}
}

@article{carroll_evolution_2008,
	title = {Evolution of {Hormone} {Signaling} in {Elasmobranchs} by {Exploitation} of {Promiscuous} {Receptors}},
	volume = {25},
	issn = {0737-4038},
	url = {https://academic.oup.com/mbe/article/25/12/2643/1110104/Evolution-of-Hormone-Signaling-in-Elasmobranchs-by},
	doi = {10.1093/molbev/msn204},
	abstract = {Specific interactions among proteins, nucleic acids, and metabolites drive virtually all cellular functions and underlie phenotypic complexity and diversity. Despite the fundamental importance of interactions, the mechanisms and dynamics by which they evolve are poorly understood. Here we describe novel interactions between a lineage-specific hormone and its receptors in elasmobranchs, a subclass of cartilaginous fishes, and infer how these associations evolved using phylogenetic and protein structural analyses. The hormone 1α-hydroxycorticosterone (1α-B) is a physiologically important steroid synthesized only in elasmobranchs. We show that 1α-B modulates gene expression in vitro by activating two paralogous intracellular transcription factors, the mineralocorticoid receptor (MR) and glucocorticoid receptor (GR), in the little skate Leucoraja erinacea; MR serves as a high-sensitivity and GR as a low-sensitivity receptor. Using functional analysis of extant and resurrected ancestral proteins, we show that receptor sensitivity to 1α-B evolved millions of years before the hormone itself evolved. The 1α-B differs from more ancient corticosteroids only by the addition of a hydroxyl group; the three-dimensional structure of the ancestral receptor shows that the ligand pocket contained ample unoccupied space to accommodate this moiety. Our findings indicate that the interactions between 1α-B and elasmobranch GR and MR proteins evolved by molecular exploitation: a novel hormone recruited into new functional partnerships two ancient receptors that had previously interacted with other ligands. The ancestral receptor's promiscuous capacity to fortuitously bind compounds that are slight structural variants of its original ligands set the stage for the evolution of this new interaction.},
	number = {12},
	urldate = {2017-10-21},
	journal = {Molecular Biology and Evolution},
	author = {Carroll, Sean Michael and Bridgham, Jamie T. and Thornton, Joseph W.},
	month = dec,
	year = {2008},
	pages = {2643--2652},
	file = {Snapshot:/home/luke/.zotero/zotero/1fr5c5dx.default/zotero/storage/V6TWG88P/Evolution-of-Hormone-Signaling-in-Elasmobranchs-by.html:text/html}
}

@article{devamani_catalytic_2016,
	title = {Catalytic promiscuity of ancestral esterases and hydroxynitrile lyases},
	volume = {138},
	issn = {0002-7863},
	url = {https://www.ncbi.nlm.nih.gov/pmc/articles/PMC5466365/},
	doi = {10.1021/jacs.5b12209},
	abstract = {Catalytic promiscuity is a useful, but accidental, enzyme property, so finding catalytically promiscuous enzymes in nature is inefficient. Some ancestral enzymes were branch points in the evolution of new enzymes and are hypothesized to have been promiscuous. To test the hypothesis that ancestral enzymes were more promiscuous than their modern descendants, we reconstructed ancestral enzymes at four branch points in the divergence hydroxynitrile lyases (HNL’s) from esterases {\textasciitilde}100 million years ago. Both enzyme types are α/β-hydrolase-fold enzymes and have the same catalytic triad, but differ in reaction type and mechanism. Esterases catalyze hydrolysis via an acyl enzyme intermediate, while lyases catalyze an elimination without an intermediate. Screening ancestral enzymes and their modern descendants with six esterase substrates and six lyase substrates found higher catalytic promiscuity among the ancestral enzymes (P {\textless}0.01). Ancestral esterases were more likely to catalyze a lyase reaction than modern esterases and the ancestral HNL was more likely to catalyze ester hydrolysis than modern HNL’s. One ancestral enzyme (HNL1) along the path from esterase to hydroxynitrile lyases was especially promiscuous and catalyzed both hydrolysis and lyase reactions with many substrates. A broader screen tested mechanistically related reactions that were not selected for by evolution: decarboxylation, Michael addition, γ-lactam hydrolysis and 1,5-diketone hydrolysis. The ancestral enzymes were more promiscuous than their modern descendants (P = 0.04). Thus, these reconstructed ancestral enzyme are catalytically promiscuous, but HNL1 is especially so.,},
	number = {3},
	journal = {Journal of the American Chemical Society},
	author = {Devamani, Titu and Rauwerdink, Alissa M. and Lun-zer, Mark and Jones, Bryan J. and Mooney, Joanna L. and Tan, Maxilmilien Alaric O. and Zhang, Zhi-Jun and Xu, Jian-He and Dean, Antony M. and Kazlauskas, Romas J.},
	month = jan,
	year = {2016},
	pmid = {26736133},
	pmcid = {PMC5466365},
	pages = {1046--1056},
	file = {PubMed Central Full Text PDF:/home/luke/.zotero/zotero/1fr5c5dx.default/zotero/storage/X9A3NH7K/Devamani et al. - 2016 - Catalytic promiscuity of ancestral esterases and h.pdf:application/pdf}
}

@article{risso_thermostable_2014,
	title = {Thermostable and promiscuous {Precambrian} proteins},
	volume = {16},
	issn = {1462-2920},
	url = {http://onlinelibrary.wiley.com/doi/10.1111/1462-2920.12319/abstract},
	doi = {10.1111/1462-2920.12319},
	language = {en},
	number = {6},
	journal = {Environmental Microbiology},
	author = {Risso, Valeria A. and Gavira, Jose A. and Sanchez-Ruiz, Jose M.},
	month = jun,
	year = {2014},
	pages = {1485--1489},
	file = {Snapshot:/home/luke/.zotero/zotero/1fr5c5dx.default/zotero/storage/G4NEW956/abstract.html:text/html}
}

@article{harms_evolutionary_2013,
	title = {Evolutionary biochemistry: revealing the historical and physical causes of protein properties},
	volume = {14},
	issn = {1471-0056},
	shorttitle = {Evolutionary biochemistry},
	url = {https://www.ncbi.nlm.nih.gov/pmc/articles/PMC4418793/},
	doi = {10.1038/nrg3540},
	abstract = {The repertoire of proteins and nucleic acids in the living world is determined by evolution; their properties are determined by the laws of physics and chemistry. Explanations of these two kinds of causality — the purviews of evolutionary biology and biochemistry, respectively — are typically pursued in isolation, but many fundamental questions fall squarely at the interface of fields. Here we articulate the paradigm of evolutionary biochemistry, which aims to dissect the physical mechanisms and evolutionary processes by which biological molecules diversified and to reveal how their physical architecture facilitates and constrains their evolution. We show how an integration of evolution with biochemistry moves us towards a more complete understanding of why biological molecules have the properties that they do.},
	number = {8},
	journal = {Nature reviews. Genetics},
	author = {Harms, Michael J. and Thornton, Joseph W.},
	month = aug,
	year = {2013},
	pmid = {23864121},
	pmcid = {PMC4418793},
	pages = {559--571},
	file = {PubMed Central Full Text PDF:/home/luke/.zotero/zotero/1fr5c5dx.default/zotero/storage/44WEGAQQ/Harms and Thornton - 2013 - Evolutionary biochemistry revealing the historica.pdf:application/pdf}
}

@article{noauthor_uniprot:_2015,
	title = {{UniProt}: a hub for protein information},
	volume = {43},
	issn = {0305-1048},
	shorttitle = {{UniProt}},
	url = {https://academic.oup.com/nar/article/43/D1/D204/2439939/UniProt-a-hub-for-protein-information},
	doi = {10.1093/nar/gku989},
	abstract = {UniProt is an important collection of protein sequences and their annotations, which has doubled in size to 80 million sequences during the past year. This growth in sequences has prompted an extension of UniProt accession number space from 6 to 10 characters. An increasing fraction of new sequences are identical to a sequence that already exists in the database with the majority of sequences coming from genome sequencing projects. We have created a new proteome identifier that uniquely identifies a particular assembly of a species and strain or subspecies to help users track the provenance of sequences. We present a new website that has been designed using a user-experience design process. We have introduced an annotation score for all entries in UniProt to represent the relative amount of knowledge known about each protein. These scores will be helpful in identifying which proteins are the best characterized and most informative for comparative analysis. All UniProt data is provided freely and is available on the web at http://www.uniprot.org/.},
	number = {D1},
	urldate = {2017-10-21},
	journal = {Nucleic Acids Research},
	month = jan,
	year = {2015},
	pages = {D204--D212},
	file = {Snapshot:/home/luke/.zotero/zotero/1fr5c5dx.default/zotero/storage/F3QIXRCE/UniProt-a-hub-for-protein-information.html:text/html}
}

@article{edgar_muscle:_2004,
	title = {{MUSCLE}: multiple sequence alignment with high accuracy and high throughput},
	volume = {32},
	issn = {0305-1048},
	shorttitle = {{MUSCLE}},
	url = {https://academic.oup.com/nar/article/32/5/1792/2380623/MUSCLE-multiple-sequence-alignment-with-high},
	doi = {10.1093/nar/gkh340},
	abstract = {We describe MUSCLE, a new computer program for creating multiple alignments of protein sequences. Elements of the algorithm include fast distance estimation using k mer counting, progressive alignment using a new profile function we call the log‐expectation score, and refinement using tree‐dependent restricted partitioning. The speed and accuracy of MUSCLE are compared with T‐Coffee, MAFFT and CLUSTALW on four test sets of reference alignments: BAliBASE, SABmark, SMART and a new benchmark, PREFAB. MUSCLE achieves the highest, or joint highest, rank in accuracy on each of these sets. Without refinement, MUSCLE achieves average accuracy statistically indistinguishable from T‐Coffee and MAFFT, and is the fastest of the tested methods for large numbers of sequences, aligning 5000 sequences of average length 350 in 7 min on a current desktop computer. The MUSCLE program, source code and PREFAB test data are freely available at http://www.drive5. com/muscle.},
	number = {5},
	urldate = {2017-10-21},
	journal = {Nucleic Acids Research},
	author = {Edgar, Robert C.},
	month = mar,
	year = {2004},
	pages = {1792--1797},
	file = {Snapshot:/home/luke/.zotero/zotero/1fr5c5dx.default/zotero/storage/6VN2JUQ4/MUSCLE-multiple-sequence-alignment-with-high.html:text/html}
}

@article{ancliff_evolution_2014,
	title = {Evolution dynamics of a model for gene duplication under adaptive conflict},
	volume = {89},
	url = {https://link.aps.org/doi/10.1103/PhysRevE.89.062702},
	doi = {10.1103/PhysRevE.89.062702},
	abstract = {We present and solve the dynamics of a model for gene duplication showing escape from adaptive conflict. We use a Crow-Kimura quasispecies model of evolution where the fitness landscape is a function of Hamming distances from two reference sequences, which are assumed to optimize two different gene functions, to describe the dynamics of a mixed population of individuals with single and double copies of a pleiotropic gene. The evolution equations are solved through a spin coherent state path integral, and we find two phases: one is an escape from an adaptive conflict phase, where each copy of a duplicated gene evolves toward subfunctionalization, and the other is a duplication loss of function phase, where one copy maintains its pleiotropic form and the other copy undergoes neutral mutation. The phase is determined by a competition between the fitness benefits of subfunctionalization and the greater mutational load associated with maintaining two gene copies. In the escape phase, we find a dynamics of an initial population of single gene sequences only which escape adaptive conflict through gene duplication and find that there are two time regimes: until a time t∗ single gene sequences dominate, and after t∗ double gene sequences outgrow single gene sequences. The time t∗ is identified as the time necessary for subfunctionalization to evolve and spread throughout the double gene sequences, and we show that there is an optimum mutation rate which minimizes this time scale.},
	number = {6},
	journal = {Physical Review E},
	author = {Ancliff, Mark and Park, Jeong-Man},
	month = jun,
	year = {2014},
	pages = {062702},
	file = {APS Snapshot:/home/luke/.zotero/zotero/1fr5c5dx.default/zotero/storage/9EQNGZEW/PhysRevE.89.html:text/html}
}

@article{maglott_entrez_2005,
	title = {Entrez {Gene}: gene-centered information at {NCBI}},
	volume = {33},
	issn = {0305-1048},
	shorttitle = {Entrez {Gene}},
	url = {https://academic.oup.com/nar/article/33/suppl_1/D54/2505255/Entrez-Gene-gene-centered-information-at-NCBI},
	doi = {10.1093/nar/gki031},
	abstract = {Entrez Gene ( www.ncbi.nlm.nih.gov/entrez/query.fcgi?db=gene ) is NCBI's database for gene-specific information. It does not include all known or predicted genes; instead Entrez Gene focuses on the genomes that have been completely sequenced, that have an active research community to contribute gene-specific information, or that are scheduled for intense sequence analysis. The content of Entrez Gene represents the result of curation and automated integration of data from NCBI's Reference Sequence project (RefSeq), from collaborating model organism databases, and from many other databases available from NCBI. Records are assigned unique, stable and tracked integers as identifiers. The content (nomenclature, map location, gene products and their attributes, markers, phenotypes, and links to citations, sequences, variation details, maps, expression, homologs, protein domains and external databases) is updated as new information becomes available. Entrez Gene is a step forward from NCBI's LocusLink, with both a major increase in taxonomic scope and improved access through the many tools associated with NCBI Entrez.},
	number = {suppl\_1},
	urldate = {2017-10-21},
	journal = {Nucleic Acids Research},
	author = {Maglott, Donna and Ostell, Jim and Pruitt, Kim D. and Tatusova, Tatiana},
	month = jan,
	year = {2005},
	pages = {D54--D58},
	file = {Snapshot:/home/luke/.zotero/zotero/1fr5c5dx.default/zotero/storage/DN2DNGXS/Entrez-Gene-gene-centered-information-at-NCBI.html:text/html}
}

@article{risso_thermostable_2014-1,
	title = {Thermostable and promiscuous {Precambrian} proteins},
	volume = {16},
	issn = {1462-2920},
	url = {http://onlinelibrary.wiley.com/doi/10.1111/1462-2920.12319/abstract},
	doi = {10.1111/1462-2920.12319},
	language = {en},
	number = {6},
	journal = {Environmental Microbiology},
	author = {Risso, Valeria A. and Gavira, Jose A. and Sanchez-Ruiz, Jose M.},
	month = jun,
	year = {2014},
	pages = {1485--1489},
	file = {Snapshot:/home/luke/.zotero/zotero/1fr5c5dx.default/zotero/storage/98IHAFBN/abstract.html:text/html}
}


@Article{wheeler_conservation_2017,
author={Wheeler, Lucas C.
and Anderson, Jeremy A.
and Morrison, Anneliese J.
and Wong, Caitlyn E.
and Harms, Michael J.},
title={Conservation of Specificity in Two Low-Specificity Proteins},
journal={Biochemistry},
year={2018},
month={Feb},
day={06},
publisher={American Chemical Society},
volume={57},
number={5},
pages={684-695},
issn={0006-2960},
doi={10.1021/acs.biochem.7b01086}
}

@article{miranda_rna_2017,
	title = {{RNA} binding specificity landscape of the pentatricopeptide repeat protein {PPR}10},
	issn = {1355-8382, 1469-9001},
	url = {http://rnajournal.cshlp.org/content/early/2017/01/20/rna.059568.116},
	doi = {10.1261/rna.059568.116},
	abstract = {Pentatricopeptide repeat (PPR) proteins comprise a large family of helical repeat proteins that influence gene expression in mitochondria and chloroplasts. PPR tracts can bind RNA via a modular one repeat-one nucleotide mechanism in which the nucleotide is specified by the identities of several amino acids in each repeat. This mode of recognition, the so-called PPR code, offers opportunities for the prediction of native PPR binding sites and the design of proteins to bind specified RNAs. However, a deep understanding of the parameters that dictate the affinity and specificity of PPR-RNA interactions is necessary to realize these goals. We report a comprehensive analysis of the sequence specificity of PPR10, a protein that binds similar RNA sequences of {\textasciitilde}18-nucleotides near the chloroplast atpH and psaJ genes in maize. We assessed the contribution of each nucleotide in the atpH binding site to PPR10 affinity in vitro by analyzing the effects of single nucleotide changes at each position. In a complementary approach, the RNAs bound by PPR10 from partially randomized RNA pools were analyzed by deep sequencing. The results revealed three patches in which nucleotide identity has a major impact on binding affinity. These include five nucleotides for which protein contacts were not observed in a PPR10-RNA crystal structure and four nucleotides that are not explained by current views of the PPR code. These findings highlight aspects of PPR-RNA interactions that pose challenges for binding site prediction and design.},
	language = {en},
	urldate = {2017-10-27},
	journal = {RNA},
	author = {Miranda, Rafael G. and Rojas, Margarita and Montgomery, Michael P. and Gribbin, Kyle P. and Barkan, Alice},
	month = jan,
	year = {2017},
	pmid = {28108520},
	keywords = {bind-n-seq, chloroplast, helical repeat protein, RNA binding protein},
	pages = {rna.059568.116},
	file = {Full Text PDF:/home/luke/.zotero/zotero/1fr5c5dx.default/zotero/storage/JEPH2HIN/Miranda et al. - 2017 - RNA binding specificity landscape of the pentatric.pdf:application/pdf;Snapshot:/home/luke/.zotero/zotero/1fr5c5dx.default/zotero/storage/J8BUUG2R/rna.059568.html:text/html}
}

@article{starr_alternative_2017,
	title = {Alternative evolutionary histories in the sequence space of an ancient protein},
	volume = {549},
	copyright = {© 2017 Macmillan Publishers Limited, part of Springer Nature. All rights reserved.},
	issn = {0028-0836},
	url = {https://www.nature.com/nature/journal/v549/n7672/full/nature23902.html},
	doi = {10.1038/nature23902},
	abstract = {To understand why molecular evolution turned out as it did, we must characterize not only the path that evolution followed across the space of possible molecular sequences but also the many alternative trajectories that could have been taken but were not. A large-scale comparison of real and possible histories would establish whether the outcome of evolution represents an optimal state driven by natural selection or the contingent product of historical chance events; it would also reveal how the underlying distribution of functions across sequence space shaped historical evolution. Here we combine ancestral protein reconstruction with deep mutational scanning to characterize alternative histories in the sequence space around an ancient transcription factor, which evolved a novel biological function through well-characterized mechanisms. We find hundreds of alternative protein sequences that use diverse biochemical mechanisms to perform the derived function at least as well as the historical outcome. These alternatives all require prior permissive substitutions that do not enhance the derived function, but not all require the same permissive changes that occurred during history. We find that if evolution had begun from a different starting point within the network of sequences encoding the ancestral function, outcomes with different genetic and biochemical forms would probably have resulted; this contingency arises from the distribution of functional variants in sequence space and epistasis between residues. Our results illuminate the topology of the vast space of possibilities from which history sampled one path, highlighting how the outcome of evolution depends on a serial chain of compounding chance events.},
	language = {en},
	number = {7672},
	urldate = {2017-10-27},
	journal = {Nature},
	author = {Starr, Tyler N. and Picton, Lora K. and Thornton, Joseph W.},
	month = sep,
	year = {2017},
	keywords = {DNA-binding proteins, molecular evolution},
	pages = {409--413},
	file = {Full Text PDF:/home/luke/.zotero/zotero/1fr5c5dx.default/zotero/storage/KUR7CS2R/Starr et al. - 2017 - Alternative evolutionary histories in the sequence.pdf:application/pdf;Snapshot:/home/luke/.zotero/zotero/1fr5c5dx.default/zotero/storage/W4NCSDAP/nature23902.html:text/html}
}

@book{jones_scipy:_2001,
	title = {{SciPy}: {Open} source scientific tools for {Python}},
	url = {http://www.scipy.org/},
	author = {Jones, Eric and Oliphant, Travis and Peterson, Pearu and {others}},
	year = {2001},
	annote = {[Online; accessed {\textless}today{\textgreater}]}
}

@article{hunter_matplotlib:_2007,
	title = {Matplotlib: {A} 2D graphics environment},
	volume = {9},
	abstract = {Matplotlib is a 2D graphics package used for Python for application development, interactive scripting, and publication-quality image generation across user interfaces and operating systems.},
	number = {3},
	journal = {Computing In Science \& Engineering},
	author = {Hunter, J. D.},
	year = {2007},
	pages = {90--95}
}

@article{walt_numpy_2011,
	title = {The {NumPy} {Array}: {A} {Structure} for {Efficient} {Numerical} {Computation}},
	volume = {13},
	issn = {1521-9615},
	shorttitle = {The {NumPy} {Array}},
	doi = {10.1109/MCSE.2011.37},
	abstract = {In the Python world, NumPy arrays are the standard representation for numerical data and enable efficient implementation of numerical computations in a high-level language. As this effort shows, NumPy performance can be improved through three techniques: vectorizing calculations, avoiding copying data in memory, and minimizing operation counts.},
	number = {2},
	journal = {Computing in Science Engineering},
	author = {Walt, S. van der and Colbert, S. C. and Varoquaux, G.},
	month = mar,
	year = {2011},
	keywords = {Arrays, Computational efficiency, data structures, Finite element methods, high level language, high level languages, mathematics computing, numerical analysis, numerical computation, numerical computations, numerical data, NumPy, numpy array, Performance evaluation, programming libraries, Python, Python programming language, Resource management, scientific programming, Vector quantization},
	pages = {22--30},
	file = {IEEE Xplore Abstract Record:/home/luke/.zotero/zotero/1fr5c5dx.default/zotero/storage/F9XSH7X4/5725236.html:text/html;IEEE Xplore Full Text PDF:/home/luke/.zotero/zotero/1fr5c5dx.default/zotero/storage/WXE5NPW5/Walt et al. - 2011 - The NumPy Array A Structure for Efficient Numeric.pdf:application/pdf}
}

@article{damerau_technique_1964,
	title = {A {Technique} for {Computer} {Detection} and {Correction} of {Spelling} {Errors}},
	volume = {7},
	issn = {0001-0782},
	url = {http://doi.acm.org/10.1145/363958.363994},
	doi = {10.1145/363958.363994},
	number = {3},
	journal = {Commun. ACM},
	author = {Damerau, Fred J.},
	month = mar,
	year = {1964},
	pages = {171--176}
}

@article{pedregosa_scikit-learn:_2011-1,
	title = {Scikit-learn: {Machine} {Learning} in {Python}},
	volume = {12},
	journal = {Journal of Machine Learning Research},
	author = {Pedregosa, F. and Varoquaux, G. and Gramfort, A. and Michel, V. and Thirion, B. and Grisel, O. and Blondel, M. and Prettenhofer, P. and Weiss, R. and Dubourg, V. and Vanderplas, J. and Passos, A. and Cournapeau, D. and Brucher, M. and Perrot, M. and Duchesnay, E.},
	year = {2011},
	pages = {2825--2830}
}

@article{williams_assessing_2006,
	title = {Assessing the {Accuracy} of {Ancestral} {Protein} {Reconstruction} {Methods}},
	volume = {2},
	issn = {1553-7358},
	url = {http://journals.plos.org/ploscompbiol/article?id=10.1371/journal.pcbi.0020069},
	doi = {10.1371/journal.pcbi.0020069},
	abstract = {The phylogenetic inference of ancestral protein sequences is a powerful technique for the study of molecular evolution, but any conclusions drawn from such studies are only as good as the accuracy of the reconstruction method. Every inference method leads to errors in the ancestral protein sequence, resulting in potentially misleading estimates of the ancestral protein's properties. To assess the accuracy of ancestral protein reconstruction methods, we performed computational population evolution simulations featuring near-neutral evolution under purifying selection, speciation, and divergence using an off-lattice protein model where fitness depends on the ability to be stable in a specified target structure. We were thus able to compare the thermodynamic properties of the true ancestral sequences with the properties of “ancestral sequences” inferred by maximum parsimony, maximum likelihood, and Bayesian methods. Surprisingly, we found that methods such as maximum parsimony and maximum likelihood that reconstruct a “best guess” amino acid at each position overestimate thermostability, while a Bayesian method that sometimes chooses less-probable residues from the posterior probability distribution does not. Maximum likelihood and maximum parsimony apparently tend to eliminate variants at a position that are slightly detrimental to structural stability simply because such detrimental variants are less frequent. Other properties of ancestral proteins might be similarly overestimated. This suggests that ancestral reconstruction studies require greater care to come to credible conclusions regarding functional evolution. Inferred functional patterns that mimic reconstruction bias should be reevaluated.},
	number = {6},
	urldate = {2017-10-31},
	journal = {PLOS Computational Biology},
	author = {Williams, Paul D. and Pollock, David D. and Blackburne, Benjamin P. and Goldstein, Richard A.},
	month = jun,
	year = {2006},
	keywords = {Biochemical simulations, Evolutionary processes, molecular evolution, Phylogenetic analysis, Probability distribution, Protein structure, Simulation and modeling, Thermodynamics},
	pages = {e69},
	file = {Full Text PDF:/home/luke/.zotero/zotero/1fr5c5dx.default/zotero/storage/CPU2FQA7/Williams et al. - 2006 - Assessing the Accuracy of Ancestral Protein Recons.pdf:application/pdf;Snapshot:/home/luke/.zotero/zotero/1fr5c5dx.default/zotero/storage/ZPEW7WEZ/article.html:text/html}
}

@article{mannige_universal_2012,
	title = {A {Universal} {Trend} among {Proteomes} {Indicates} an {Oily} {Last} {Common} {Ancestor}},
	volume = {8},
	issn = {1553-7358},
	url = {http://journals.plos.org/ploscompbiol/article?id=10.1371/journal.pcbi.1002839},
	doi = {10.1371/journal.pcbi.1002839},
	abstract = {Author Summary Although of importance to both evolution and protein design, the manner in which the first proteome came to be, and the actual features of the earliest ancestral proteomes are both unknown. Through the analysis of diverse proteomes, we provide glimpses into the composition of the last common ancestor (LUCA) of all lifeforms, which indicate that the earliest/last common ancestor had a proteome that was highly hydrophobic/oily. Notably, the evidence presented (a) indicates that proteomes of all species ranging from bacteria to mammals appear to adhere to the same universal constraint (“oil escape”) set into motion by the last common ancestor more than 3.5 billion years ago, (b) indicates the presence of a previously untapped global (composition-level) molecular clock, and (c) strengthens the non-equilibrium/directional view of amino acid substitutions that challenges central dogmas regarding reversibility in molecular evolution.},
	number = {12},
	urldate = {2017-10-31},
	journal = {PLOS Computational Biology},
	author = {Mannige, Ranjan V. and Brooks, Charles L. and Shakhnovich, Eugene I.},
	month = dec,
	year = {2012},
	keywords = {Intrinsically disordered proteins, molecular evolution, Oils, Phylogenetic analysis, Phylogenetics, Population size, Proteomes, Sequence databases},
	pages = {e1002839},
	file = {Full Text PDF:/home/luke/.zotero/zotero/1fr5c5dx.default/zotero/storage/AGU2BKD4/Mannige et al. - 2012 - A Universal Trend among Proteomes Indicates an Oil.pdf:application/pdf;Snapshot:/home/luke/.zotero/zotero/1fr5c5dx.default/zotero/storage/RDWRNR8F/article.html:text/html}
}

@article{steindel_gradual_2016,
	title = {Gradual neofunctionalization in the convergent evolution of trichomonad lactate and malate dehydrogenases},
	volume = {25},
	issn = {1469-896X},
	url = {http://onlinelibrary.wiley.com/doi/10.1002/pro.2904/abstract},
	doi = {10.1002/pro.2904},
	abstract = {Lactate and malate dehydrogenases (LDH and MDH) are homologous, core metabolic enzymes common to nearly all living organisms. LDHs have evolved convergently from MDHs at least four times, achieving altered substrate specificity by a different mechanism each time. For instance, the LDH of anaerobic trichomonad parasites recently evolved independently from an ancestral trichomonad MDH by gene duplication. LDH plays a central role in trichomonad metabolism by catalyzing the reduction of pyruvate to lactate, thereby regenerating the NAD+ required for glycolysis. Using ancestral reconstruction methods, we identified the biochemical and evolutionary mechanisms responsible for this convergent event. The last common ancestor of these enzymes was a highly specific MDH, similar to modern trichomonad MDHs. In contrast, the LDH lineage evolved promiscuous activity by relaxing specificity in a gradual process of neofunctionalization involving one highly detrimental substitution at the “specificity residue” (R91L) and many additional mutations of small effect. L91 has different functional consequences in LDHs and in MDHs, indicating a prominent role for epistasis. Crystal structures of modern-day and ancestral enzymes show that the evolution of substrate specificity paralleled structural changes in dimerization and α-helix orientation. The relatively small “specificity residue” of the trichomonad LDHs can accommodate a range of substrate sizes and may permit solvent to access the active site, both of which promote substrate promiscuity. The trichomonad LDHs present a multi-faceted counterpoint to the independent evolution of LDHs in other organisms and illustrate the diverse mechanisms by which protein function, structure, and stability coevolve.},
	language = {en},
	number = {7},
	journal = {Protein Science},
	author = {Steindel, Phillip A. and Chen, Emily H. and Wirth, Jacob D. and Theobald, Douglas L.},
	month = jul,
	year = {2016},
	keywords = {ancestral sequence reconstruction, Crystallography, Enzymology, epistasis, malate and lactate dehydrogenase, protein evolution, protein stability, trichomonad},
	pages = {1319--1331},
	file = {Full Text PDF:/home/luke/.zotero/zotero/1fr5c5dx.default/zotero/storage/I49B8W52/Steindel et al. - 2016 - Gradual neofunctionalization in the convergent evo.pdf:application/pdf;Snapshot:/home/luke/.zotero/zotero/1fr5c5dx.default/zotero/storage/I89JKX6E/abstract.html:text/html}
}

@article{rauwerdink_evolution_2016,
	title = {Evolution of a {Catalytic} {Mechanism}},
	volume = {33},
	issn = {1537-1719},
	doi = {10.1093/molbev/msv338},
	abstract = {The means by which superfamilies of specialized enzymes arise by gene duplication and functional divergence are poorly understood. The escape from adaptive conflict hypothesis, which posits multiple copies of a gene encoding a primitive inefficient and highly promiscuous generalist ancestor, receives support from experiments showing that resurrected ancestral enzymes are indeed more substrate-promiscuous than their modern descendants. Here, we provide evidence in support of an alternative model, the innovation-amplification-divergence hypothesis, which posits a single-copied ancestor as efficient and specific as any modern enzyme. We argue that the catalytic mechanisms of plant esterases and descendent acetone cyanohydrin lyases are incompatible with each other (e.g., the reactive substrate carbonyl must bind in opposite orientations in the active site). We then show that resurrected ancestral plant esterases are as catalytically specific as modern esterases, that the ancestor of modern acetone cyanohydrin lyases was itself only very weakly promiscuous, and that improvements in lyase activity came at the expense of esterase activity. These observations support the innovation-amplification-divergence hypothesis, in which an ancestor gains a weak promiscuous activity that is improved by selection at the expense of the ancestral activity, and not the escape from adaptive conflict in which an inefficient generalist ancestral enzyme steadily loses promiscuity throughout the transition to a highly active specialized modern enzyme.},
	language = {eng},
	number = {4},
	journal = {Molecular Biology and Evolution},
	author = {Rauwerdink, Alissa and Lunzer, Mark and Devamani, Titu and Jones, Bryan and Mooney, Joanna and Zhang, Zhi-Jun and Xu, Jian-He and Kazlauskas, Romas J. and Dean, Antony M.},
	month = apr,
	year = {2016},
	pmid = {26681154},
	pmcid = {PMC5013868},
	keywords = {Aldehyde-Lyases, amplification, Catalysis, Catalytic Domain, divergence., Escape from adaptive conflict, Evolution, Molecular, gene duplication, Gene duplication and divergence, Genetic Variation, Hydrolases, Innovation, Phylogeny, Transition state stabilization},
	pages = {971--979}
}

@article{zou_evolution_2015-1,
	title = {Evolution of {Conformational} {Dynamics} {Determines} the {Conversion} of a {Promiscuous} {Generalist} into a {Specialist} {Enzyme}},
	volume = {32},
	issn = {0737-4038},
	url = {https://academic.oup.com/mbe/article/32/1/132/2925568},
	doi = {10.1093/molbev/msu281},
	abstract = {β-lactamases are produced by many modern bacteria as a mechanism of resistance toward β-lactam antibiotics, the most common antibiotics in use. β-lactamases, however, are ancient enzymes that originated billions of years ago. Recently, proteins corresponding to 2- to 3-Gy-old Precambrian nodes in the evolution of Class A β-lactamases have been prepared and shown to be moderately efficient promiscuous catalysts, able to degrade a variety of antibiotics with catalytic efficiency levels similar to those of an average modern enzyme. Remarkably, there are few structural differences (in particular at the active-site regions) between the resurrected enzymes and a penicillin-specialist modern β-lactamase. Here, we propose that the ancestral promiscuity originates from conformational dynamics. We investigate the differences in conformational dynamics of the ancient and extant β-lactamases through MD simulations and quantify the contribution of each position to functionally related dynamics through Dynamic Flexibility Index. The modern TEM-1 lactamase shows a comparatively rigid active-site region, likely reflecting adaptation for efficient degradation of a specific substrate (penicillin), whereas enhanced deformability at the active-site neighborhood in the ancestral resurrected proteins likely accounts for the binding and subsequent degradation of antibiotic molecules of different size and shape. Clustering of the conformational dynamics on the basis of Principal Component Analysis is in agreement with the functional divergence, as the ancient β-lactamases cluster together, separated from their modern descendant. Finally, our analysis leads to testable predictions, as sites of potential relevance for the evolution of dynamics are identified and mutations at those sites are expected to alter substrate-specificity.},
	number = {1},
	urldate = {2017-10-31},
	journal = {Molecular Biology and Evolution},
	author = {Zou, Taisong and Risso, Valeria A. and Gavira, Jose A. and Sanchez-Ruiz, Jose M. and Ozkan, S. Banu},
	month = jan,
	year = {2015},
	pages = {132--143},
	file = {Full Text PDF:/home/luke/.zotero/zotero/1fr5c5dx.default/zotero/storage/HTRMSDP7/Zou et al. - 2015 - Evolution of Conformational Dynamics Determines th.pdf:application/pdf;Snapshot:/home/luke/.zotero/zotero/1fr5c5dx.default/zotero/storage/MJ5FIM6T/2925568.html:text/html}
}

@article{ma_molecular_2016,
	title = {Molecular {Evolution} of the {Substrate} {Specificity} of {Chloroplastic} {Aldolases}/{Rubisco} {Lysine} {Methyltransferases} in {Plants}},
	volume = {9},
	issn = {1752-9867},
	doi = {10.1016/j.molp.2016.01.003},
	abstract = {Rubisco and fructose-1,6-bisphosphate aldolases (FBAs) are involved in CO2 fixation in chloroplasts. Both enzymes are trimethylated at a specific lysine residue by the chloroplastic protein methyltransferase LSMT. Genes coding LSMT are present in all plant genomes but the methylation status of the substrates varies in a species-specific manner. For example, chloroplastic FBAs are naturally trimethylated in both Pisum sativum and Arabidopsis thaliana, whereas the Rubisco large subunit is trimethylated only in the former species. The in vivo methylation status of aldolases and Rubisco matches the catalytic properties of AtLSMT and PsLSMT, which are able to trimethylate FBAs or FBAs and Rubisco, respectively. Here, we created chimera and site-directed mutants of monofunctional AtLSMT and bifunctional PsLSMT to identify the molecular determinants responsible for substrate specificity. Our results indicate that the His-Ala/Pro-Trp triad located in the central part of LSMT enzymes is the key motif to confer the capacity to trimethylate Rubisco. Two of the critical residues are located on a surface loop outside the methyltransferase catalytic site. We observed a strict correlation between the presence of the triad motif and the in vivo methylation status of Rubisco. The distribution of the motif into a phylogenetic tree further suggests that the ancestral function of LSMT was FBA trimethylation. In a recent event during higher plant evolution, this function evolved in ancestors of Fabaceae, Cucurbitaceae, and Rosaceae to include Rubisco as an additional substrate to the archetypal enzyme. Our study provides insight into mechanisms by which SET-domain protein methyltransferases evolve new substrate specificity.},
	language = {eng},
	number = {4},
	journal = {Molecular Plant},
	author = {Ma, Sheng and Martin-Laffon, Jacqueline and Mininno, Morgane and Gigarel, Océane and Brugière, Sabine and Bastien, Olivier and Tardif, Marianne and Ravanel, Stéphane and Alban, Claude},
	month = apr,
	year = {2016},
	pmid = {26785049},
	keywords = {Aldehyde-Lyases, Amino Acid Motifs, Amino Acid Sequence, chimeric enzyme, Chloroplasts, Evolution, Molecular, green lineage, Methylation, Models, Molecular, molecular evolution, Mutagenesis, Site-Directed, Protein Domains, Ribulose-Bisphosphate Carboxylase, SET-domain protein methyltransferase, site-directed mutagenesis, Substrate Specificity},
	pages = {569--581}
}

@article{pougach_duplication_2014,
	title = {Duplication of a promiscuous transcription factor drives the emergence of a new regulatory network},
	volume = {5},
	issn = {2041-1723},
	url = {https://www.ncbi.nlm.nih.gov/pmc/articles/PMC4172970/},
	doi = {10.1038/ncomms5868},
	abstract = {The emergence of new genes throughout evolution requires rewiring and extension of regulatory networks. However, the molecular details of how the transcriptional regulation of new gene copies evolves remain largely unexplored. Here we show how duplication of a transcription factor gene allowed the emergence of two independent regulatory circuits. Interestingly, the ancestral transcription factor was promiscuous and could bind different motifs in its target promoters. After duplication, one paralogue evolved increased binding specificity so that it only binds one type of motif, whereas the other copy evolved a decreased activity so that it only activates promoters that contain multiple binding sites. Interestingly, only a few mutations in both the DNA-binding domains and in the promoter binding sites were required to gradually disentangle the two networks. These results reveal how duplication of a promiscuous transcription factor followed by concerted cis and trans mutations allows expansion of a regulatory network.,
The molecular basis of transcriptional regulation evolution following gene duplication is poorly understood. Here the authors show how duplication of a promiscuous fungal transcription factor followed by concerted cis and trans mutations generates a novel regulatory network.},
	journal = {Nature Communications},
	author = {Pougach, Ksenia and Voet, Arnout and Kondrashov, Fyodor A. and Voordeckers, Karin and Christiaens, Joaquin F. and Baying, Bianka and Benes, Vladimir and Sakai, Ryo and Aerts, Jan and Zhu, Bo and Van Dijck, Patrick and Verstrepen, Kevin J.},
	month = sep,
	year = {2014},
	pmid = {25204769},
	pmcid = {PMC4172970},
	file = {PubMed Central Full Text PDF:/home/luke/.zotero/zotero/1fr5c5dx.default/zotero/storage/SP4V4EX3/Pougach et al. - 2014 - Duplication of a promiscuous transcription factor .pdf:application/pdf}
}

@article{baier_distinct_2015,
	title = {Distinct {Metal} {Isoforms} {Underlie} {Promiscuous} {Activity} {Profiles} of {Metalloenzymes}},
	volume = {10},
	issn = {1554-8929},
	url = {http://dx.doi.org/10.1021/acschembio.5b00068},
	doi = {10.1021/acschembio.5b00068},
	abstract = {Within a superfamily, functionally diverged metalloenzymes often favor different metals as cofactors for catalysis. One hypothesis is that incorporation of alternative metals expands the catalytic repertoire of metalloenzymes and provides evolutionary springboards toward new catalytic functions. However, there is little experimental evidence that incorporation of alternative metals changes the activity profile of metalloenzymes. Here, we systematically investigate how metals alter the activity profiles of five functionally diverged enzymes of the metallo-β-lactamase (MBL) superfamily. Each enzyme was reconstituted in vitro with six different metals, Cd2+, Co2+, Fe2+, Mn2+, Ni2+, and Zn2+, and assayed against eight catalytically distinct hydrolytic reactions (representing native functions of MBL enzymes). We reveal that each enzyme metal isoform has a significantly different activity level for native and promiscuous reactions. Moreover, metal preferences for native versus promiscuous activities are not correlated and, in some cases, are mutually exclusive; only particular metal isoforms disclose cryptic promiscuous activities but often at the expense of the native activity. For example, the L1 B3 β-lactamase displays a 1000-fold catalytic preference for Zn2+ over Ni2+ for its native activity but exhibits promiscuous thioester, phosphodiester, phosphotriester, and lactonase activity only with Ni2+. Furthermore, we find that the five MBL enzymes exist as an ensemble of various metal isoforms in vivo, and this heterogeneity results in an expanded activity profile compared to a single metal isoform. Our study suggests that promiscuous activities of metalloenzymes can stem from an ensemble of metal isoforms in the cell, which could facilitate the functional divergence of metalloenzymes.},
	number = {7},
	journal = {ACS Chemical Biology},
	author = {Baier, Florian and Chen, John and Solomonson, Matthew and Strynadka, Natalie C.J. and Tokuriki, Nobuhiko},
	month = jul,
	year = {2015},
	pages = {1684--1693},
	file = {ACS Full Text PDF w/ Links:/home/luke/.zotero/zotero/1fr5c5dx.default/zotero/storage/AG6V85JM/Baier et al. - 2015 - Distinct Metal Isoforms Underlie Promiscuous Activ.pdf:application/pdf;ACS Full Text Snapshot:/home/luke/.zotero/zotero/1fr5c5dx.default/zotero/storage/DJ39NQ9K/acschembio.html:text/html}
}

@article{anand_tailored_2015,
	title = {Tailored delivery of analgesic ziconotide across a blood brain barrier model using viral nanocontainers},
	volume = {5},
	copyright = {2015 Nature Publishing Group},
	issn = {2045-2322},
	url = {https://www.nature.com/articles/srep12497},
	doi = {10.1038/srep12497},
	abstract = {Article},
	language = {en},
	urldate = {2017-10-31},
	journal = {Scientific Reports},
	author = {Anand, Prachi and O’Neil, Alison and Lin, Emily and Douglas, Trevor and Holford, Mandë},
	month = aug,
	year = {2015},
	pages = {srep12497},
	file = {Full Text PDF:/home/luke/.zotero/zotero/1fr5c5dx.default/zotero/storage/UBASWEC8/Anand et al. - 2015 - Tailored delivery of analgesic ziconotide across a.pdf:application/pdf;Snapshot:/home/luke/.zotero/zotero/1fr5c5dx.default/zotero/storage/FEZQSMGS/srep12497.html:text/html}
}

@article{schwarz_viruslike_2016,
	title = {Viruslike {Particles} {Encapsidating} {Respiratory} {Syncytial} {Virus} {M} and {M}2 {Proteins} {Induce} {Robust} {T} {Cell} {Responses}},
	volume = {2},
	url = {http://dx.doi.org/10.1021/acsbiomaterials.6b00532},
	doi = {10.1021/acsbiomaterials.6b00532},
	abstract = {Subunit vaccines provide a safe, focused alternative to conventional vaccines. However, these vaccines often require significant adjuvants and are particularly hard to target toward cytotoxic T lymphocyte (CTL) immunity. Viruslike particles (VLPs) provide biomaterial scaffolds with pathogen-like polyvalent structures making them useful platforms for biomimetic antigen delivery to the immune system. Encapsidation of antigens within VLPs has been shown to enhance antigen availability for CD8 T cell responses. Here, we examine the potential to generate complex responses to multiple subunit antigens localized within the same VLP particle. Two proteins of respiratory syncytial virus (RSV) with well-characterized CD8 T cell responses, the matrix (M) and matrix 2 (M2) proteins, were successfully coencapsidated within the P22 VLP. Upon intranasal administration in mice, the particles stimulated CD8 T cell memory responses against both antigens. In addition, vaccination elicited tissue-resident T cell populations. Upon subsequent RSV challenge, P22-M/M2-treated mice displayed significantly reduced lung viral titers. This demonstrates the utility of the P22 VLP in directing immune responses to multiple encapsidated viral antigens, demonstrating the potential of this technology to facilitate immunity to multiple targets simultaneously.},
	number = {12},
	journal = {ACS Biomaterials Science \& Engineering},
	author = {Schwarz, Benjamin and Morabito, Kaitlyn M. and Ruckwardt, Tracy J. and Patterson, Dustin P. and Avera, John and Miettinen, Heini M. and Graham, Barney S. and Douglas, Trevor},
	month = dec,
	year = {2016},
	pages = {2324--2332},
	file = {ACS Full Text PDF w/ Links:/home/luke/.zotero/zotero/1fr5c5dx.default/zotero/storage/4IS969Z9/Schwarz et al. - 2016 - Viruslike Particles Encapsidating Respiratory Sync.pdf:application/pdf;ACS Full Text Snapshot:/home/luke/.zotero/zotero/1fr5c5dx.default/zotero/storage/M7HX4SR5/acsbiomaterials.html:text/html}
}

@article{arnold_protein_1993,
	title = {Protein engineering for unusual environments},
	volume = {4},
	issn = {0958-1669},
	url = {http://www.sciencedirect.com/science/article/pii/095816699390011K},
	doi = {10.1016/0958-1669(93)90011-K},
	abstract = {The ability to use proteins in unusual or non-natural environments greatly expands their potential applications in biotechnology. Because natural selection has neither maximized the stability of proteins nor optimized them to function under unusual conditions, there is considerable room for their improvement by protein engineering. Significant advances reported within the past year include a dramatic demonstration of a protein's ability to tolerate changes in its amino acid sequence, large increases in protein stability, and the use of random mutagenesis to obtain novel enzymatic properties. Approaches using random or site-directed mutagenesis have been successful in generating proteins able to function in an extended range of environments.},
	number = {4},
	journal = {Current Opinion in Biotechnology},
	author = {Arnold, Frances H.},
	month = aug,
	year = {1993},
	pages = {450--455},
	file = {ScienceDirect Full Text PDF:/home/luke/.zotero/zotero/1fr5c5dx.default/zotero/storage/I5KFJG3J/Arnold - 1993 - Protein engineering for unusual environments.pdf:application/pdf;ScienceDirect Snapshot:/home/luke/.zotero/zotero/1fr5c5dx.default/zotero/storage/H4JVJHVN/095816699390011K.html:text/html}
}

@article{arnold_directed_nodate,
	title = {Directed {Evolution}: {Bringing} {New} {Chemistry} to {Life}},
	issn = {1521-3773},
	shorttitle = {Directed {Evolution}},
	url = {http://onlinelibrary.wiley.com/doi/10.1002/anie.201708408/abstract},
	doi = {10.1002/anie.201708408},
	abstract = {Invited Essay for the 350 Years of Merck special issue of Angewandte Chemie.},
	language = {en},
	journal = {Angewandte Chemie International Edition},
	author = {Arnold, Frances H.},
	keywords = {Biocatalysis, Enzymes, heme proteins, non-natural chemistry, protein engineering},
	pages = {n/a--n/a},
	file = {Full Text PDF:/home/luke/.zotero/zotero/1fr5c5dx.default/zotero/storage/33BZB2GC/Arnold - Directed Evolution Bringing New Chemistry to Life.pdf:application/pdf;Snapshot:/home/luke/.zotero/zotero/1fr5c5dx.default/zotero/storage/VSWM6T2J/abstract.html:text/html}
}

@article{hammer_design_2017,
	series = {New {Synthetic} {Methods} 2017},
	title = {Design and evolution of enzymes for non-natural chemistry},
	volume = {7},
	issn = {2452-2236},
	url = {http://www.sciencedirect.com/science/article/pii/S2452223617300354},
	doi = {10.1016/j.cogsc.2017.06.002},
	abstract = {Enzymes are used in biocatalytic processes for the efficient and sustainable production of pharmaceuticals, fragrances, fine chemicals, and other products. Most bioprocesses exploit chemistry found in nature, but we are now entering a realm of biocatalysis that goes well beyond. Enzymes have been engineered to catalyze reactions previously only accessible with synthetic catalysts. Because they can be tuned by directed evolution, many of these new biocatalysts have been shown to perform abiological reactions with high activity and selectivity. We discuss recent examples, showcase catalyst improvements achieved using directed evolution, and comment on some current and future implications of non-natural enzyme evolution for sustainable chemical synthesis.},
	number = {Supplement C},
	journal = {Current Opinion in Green and Sustainable Chemistry},
	author = {Hammer, Stephan C. and Knight, Anders M. and Arnold, Frances H.},
	month = oct,
	year = {2017},
	pages = {23--30},
	file = {ScienceDirect Full Text PDF:/home/luke/.zotero/zotero/1fr5c5dx.default/zotero/storage/XUVZXBUP/Hammer et al. - 2017 - Design and evolution of enzymes for non-natural ch.pdf:application/pdf;ScienceDirect Snapshot:/home/luke/.zotero/zotero/1fr5c5dx.default/zotero/storage/MWSKQGX3/S2452223617300354.html:text/html}
}
